# Supplementary material for: Microglia induces Gas1 expression in human brain tumor-initiating cells to reduce tumorigenecity
Source: Sci Rep. 2018 Oct 16;8:15286. doi: 10.1038/s41598-018-33306-0 (PMC6191418; doi:10.1038/s41598-018-33306-0)
Supplement: Supplementary file 1 — Supplementary Table 1 [file 41598_2018_33306_MOESM1_ESM.xlsx]

## Sheet: Sheet1
Probe Set ID	Fold change([MCM] vs [Control])	Regulation([MCM] vs [Control])	Gene Title	Gene Symbol	Entrez Gene	Gene Ontology Biological Process	Gene Ontology Cellular Component	Gene Ontology Molecular Function	Alignments	OMIM	Pathway	Representative Public ID	Sequence Source
205476_at	16.6455	up	chemokine (C-C motif) ligand 20	CCL20	6364	0006935 // chemotaxis // traceable author statement /// 0006935 // chemotaxis // inferred from electronic annotation /// 0006954 // inflammatory response // traceable author statement /// 0006954 // inflammatory response // inferred from electronic annotation /// 0006955 // immune response // traceable author statement /// 0006955 // immune response // inferred from electronic annotation /// 0007…	0005576 // extracellular region // inferred from electronic annotation /// 0005615 // extracellular space // traceable author statement /// 0005615 // extracellular space // inferred from electronic annotation	0005125 // cytokine activity // inferred from electronic annotation /// 0008009 // chemokine activity // traceable author statement /// 0008009 // chemokine activity // inferred from electronic annotation	chr2:228386813-228390494 (+) // 99.87 // q36.3	601960		NM_004591	GenBank
228325_at	18.1022	up	KIAA0146	KIAA0146	23514				chr8:48810748-48811251 (-) // 96.35 // q11.21			AI363213	GenBank
213006_at	16.8378	up	CCAAT/enhancer binding protein (C/EBP), delta	CEBPD	1052	0006350 // transcription // inferred from electronic annotation /// 0006355 // regulation of transcription, DNA-dependent // inferred from electronic annotation /// 0006366 // transcription from RNA polymerase II promoter // traceable author statement	0005634 // nucleus // inferred from electronic annotation	0003677 // DNA binding // inferred from electronic annotation /// 0003700 // transcription factor activity // inferred from electronic annotation /// 0043565 // sequence-specific DNA binding // inferred from electronic annotation /// 0046983 // protein dimerization activity // inferred from electronic annotation	chr8:48811194-48812788 (-) // 96.86 // q11.21	116898		AV655640	GenBank
201110_s_at	11.9802	up	thrombospondin 1	THBS1	7057	0000187 // activation of MAPK activity // inferred from mutant phenotype /// 0001666 // response to hypoxia // non-traceable author statement /// 0001937 // negative regulation of endothelial cell proliferation // inferred from direct assay /// 0001937 // negative regulation of endothelial cell proliferation // inferred from mutant phenotype /// 0001953 // negative regulation of cell-matrix adhes…	0005576 // extracellular region // not recorded /// 0005576 // extracellular region // inferred from electronic annotation /// 0005577 // fibrinogen complex // inferred from direct assay /// 0005615 // extracellular space // inferred from electronic annotation /// 0005615 // extracellular space // inferred from direct assay /// 0009897 // external side of plasma membrane // inferred from direct a…	0001948 // glycoprotein binding // non-traceable author statement /// 0001968 // fibronectin binding // inferred from physical interaction /// 0005178 // integrin binding // inferred from mutant phenotype /// 0005198 // structural molecule activity // inferred from electronic annotation /// 0005509 // calcium ion binding // inferred from electronic annotation /// 0005509 // calcium ion binding //…	chr15:37660639-37676957 (+) // 98.43 // q14	188060	Inflammatory_Response_Pathway // GenMAPP /// TGF_Beta_Signaling_Pathway // GenMAPP	NM_003246	GenBank
227399_at	9.85861	up	vestigial like 3 (Drosophila)	VGLL3	389136	0006350 // transcription // inferred from electronic annotation /// 0006355 // regulation of transcription, DNA-dependent // inferred from electronic annotation /// 0045449 // regulation of transcription // inferred from electronic annotation	0005634 // nucleus // inferred from electronic annotation	0030528 // transcription regulator activity // inferred from electronic annotation	chr3:87072476-87074280 (-) // 96.5 // p12.1	609980		AI754423	GenBank
205890_s_at	15.8971	up	gamma-aminobutyric acid (GABA) B receptor, 1 /// ubiquitin D	GABBR1 /// UBD	10537 /// 2550	0001649 // osteoblast differentiation // inferred from electronic annotation /// 0006464 // protein modification process // non-traceable author statement /// 0006464 // protein modification process // inferred from electronic annotation /// 0006508 // proteolysis // non-traceable author statement /// 0007165 // signal transduction // inferred from electronic annotation /// 0007186 // G-protein c…	0005576 // extracellular region // inferred from electronic annotation /// 0005737 // cytoplasm // inferred from electronic annotation /// 0005886 // plasma membrane // inferred from electronic annotation /// 0005887 // integral to plasma membrane // traceable author statement /// 0016020 // membrane // inferred from electronic annotation /// 0016021 // integral to membrane // inferred from elect…	0004871 // signal transducer activity // inferred from electronic annotation /// 0004872 // receptor activity // inferred from electronic annotation /// 0004930 // G-protein coupled receptor activity // inferred from electronic annotation /// 0004965 // GABA-B receptor activity // traceable author statement /// 0004965 // GABA-B receptor activity // inferred from electronic annotation /// 0005515…	chr6:29631374-29635475 (-) // 99.74 // p22.1 /// chr6_cox_hap1:978712-982813 (-) // 99.74 // /// chr6_qbl_hap2:780660-784762 (-) // 99.87 //	603540 /// 606050	GPCRDB_Class_C_Metabotropic_glutamate_pheromone // GenMAPP	NM_006398	GenBank
209840_s_at	11.7326	up	leucine rich repeat neuronal 3	LRRN3	54674		0016020 // membrane // inferred from electronic annotation /// 0016021 // integral to membrane // inferred from electronic annotation	0005515 // protein binding // inferred from electronic annotation	chr7:110518385-110552743 (+) // 97.19 // q31.1			AI221950	GenBank
228188_at	8.44203	up	FOS-like antigen 2	FOSL2	2355	0006355 // regulation of transcription, DNA-dependent // inferred from electronic annotation /// 0006357 // regulation of transcription from RNA polymerase II promoter // traceable author statement /// 0008219 // cell death // traceable author statement /// 0048146 // positive regulation of fibroblast proliferation // inferred from electronic annotation	0005634 // nucleus // traceable author statement /// 0005634 // nucleus // inferred from electronic annotation	0003677 // DNA binding // inferred from electronic annotation /// 0003700 // transcription factor activity // traceable author statement /// 0003700 // transcription factor activity // inferred from electronic annotation /// 0043565 // sequence-specific DNA binding // inferred from electronic annotation /// 0046983 // protein dimerization activity // inferred from electronic annotation	chr2:28491253-28493681 (+) // 91.09 // p23.2	601575		AI860150	GenBank
202643_s_at	13.3358	up	tumor necrosis factor, alpha-induced protein 3	TNFAIP3	7128	0006915 // apoptosis // inferred from electronic annotation /// 0006916 // anti-apoptosis // non-traceable author statement /// 0019941 // modification-dependent protein catabolic process // inferred from electronic annotation /// 0043124 // negative regulation of I-kappaB kinase/NF-kappaB cascade // inferred from direct assay	0005634 // nucleus // inferred from direct assay /// 0005634 // nucleus // inferred from electronic annotation /// 0005737 // cytoplasm // inferred from electronic annotation /// 0005737 // cytoplasm // inferred from direct assay /// 0005813 // centrosome // inferred from direct assay	0003677 // DNA binding // inferred from electronic annotation /// 0005515 // protein binding // inferred from physical interaction /// 0005515 // protein binding // inferred from electronic annotation /// 0008233 // peptidase activity // inferred from electronic annotation /// 0008234 // cysteine-type peptidase activity // inferred from electronic annotation /// 0008270 // zinc ion binding // inf…	chr6:138230151-138246142 (+) // 98.33 // q23.3	191163		AI738896	GenBank
203973_s_at	8.59087	up	CCAAT/enhancer binding protein (C/EBP), delta	CEBPD	1052	0006350 // transcription // inferred from electronic annotation /// 0006355 // regulation of transcription, DNA-dependent // inferred from electronic annotation /// 0006366 // transcription from RNA polymerase II promoter // traceable author statement	0005634 // nucleus // inferred from electronic annotation	0003677 // DNA binding // inferred from electronic annotation /// 0003700 // transcription factor activity // inferred from electronic annotation /// 0043565 // sequence-specific DNA binding // inferred from electronic annotation /// 0046983 // protein dimerization activity // inferred from electronic annotation	chr8:48812027-48813275 (-) // 94.47 // q11.21	116898		NM_005195	GenBank
201109_s_at	6.97771	up	thrombospondin 1	THBS1	7057	0000187 // activation of MAPK activity // inferred from mutant phenotype /// 0001666 // response to hypoxia // non-traceable author statement /// 0001937 // negative regulation of endothelial cell proliferation // inferred from direct assay /// 0001937 // negative regulation of endothelial cell proliferation // inferred from mutant phenotype /// 0001953 // negative regulation of cell-matrix adhes…	0005576 // extracellular region // not recorded /// 0005576 // extracellular region // inferred from electronic annotation /// 0005577 // fibrinogen complex // inferred from direct assay /// 0005615 // extracellular space // inferred from electronic annotation /// 0005615 // extracellular space // inferred from direct assay /// 0009897 // external side of plasma membrane // inferred from direct a…	0001948 // glycoprotein binding // non-traceable author statement /// 0001968 // fibronectin binding // inferred from physical interaction /// 0005178 // integrin binding // inferred from mutant phenotype /// 0005198 // structural molecule activity // inferred from electronic annotation /// 0005509 // calcium ion binding // inferred from electronic annotation /// 0005509 // calcium ion binding //…	chr15:37660425-37676960 (+) // 97.77 // q14	188060	Inflammatory_Response_Pathway // GenMAPP /// TGF_Beta_Signaling_Pathway // GenMAPP	AV726673	GenBank
225262_at	6.77032	up	FOS-like antigen 2	FOSL2	2355	0006355 // regulation of transcription, DNA-dependent // inferred from electronic annotation /// 0006357 // regulation of transcription from RNA polymerase II promoter // traceable author statement /// 0008219 // cell death // traceable author statement /// 0048146 // positive regulation of fibroblast proliferation // inferred from electronic annotation	0005634 // nucleus // traceable author statement /// 0005634 // nucleus // inferred from electronic annotation	0003677 // DNA binding // inferred from electronic annotation /// 0003700 // transcription factor activity // traceable author statement /// 0003700 // transcription factor activity // inferred from electronic annotation /// 0043565 // sequence-specific DNA binding // inferred from electronic annotation /// 0046983 // protein dimerization activity // inferred from electronic annotation	chr2:28491172-28493062 (+) // 81.76 // p23.2	601575		AI670862	GenBank
209841_s_at	10.6843	up	leucine rich repeat neuronal 3	LRRN3	54674		0016020 // membrane // inferred from electronic annotation /// 0016021 // integral to membrane // inferred from electronic annotation	0005515 // protein binding // inferred from electronic annotation	chr7:110549802-110552743 (+) // 97.94 // q31.1			AL442092	GenBank
204720_s_at	5.77705	up	DnaJ (Hsp40) homolog, subfamily C, member 6	DNAJC6	9829			0004721 // phosphoprotein phosphatase activity // inferred from electronic annotation /// 0004725 // protein tyrosine phosphatase activity // inferred from electronic annotation /// 0016787 // hydrolase activity // inferred from electronic annotation /// 0017124 // SH3 domain binding // inferred from electronic annotation /// 0031072 // heat shock protein binding // inferred from electronic annot…	chr1:65503024-65654140 (+) // 98.02 // p31.3	608375		AV729634	GenBank
201739_at	6.02419	up	serum/glucocorticoid regulated kinase 1	SGK1	6446	0006468 // protein amino acid phosphorylation // traceable author statement /// 0006468 // protein amino acid phosphorylation // inferred from electronic annotation /// 0006814 // sodium ion transport // traceable author statement /// 0006883 // cellular sodium ion homeostasis // inferred from electronic annotation /// 0006915 // apoptosis // inferred from electronic annotation /// 0006950 // res…	0005634 // nucleus // inferred from electronic annotation /// 0005737 // cytoplasm // inferred from electronic annotation /// 0005783 // endoplasmic reticulum // inferred from electronic annotation	0000166 // nucleotide binding // inferred from electronic annotation /// 0004672 // protein kinase activity // inferred from electronic annotation /// 0004674 // protein serine/threonine kinase activity // traceable author statement /// 0004674 // protein serine/threonine kinase activity // inferred from electronic annotation /// 0005515 // protein binding // inferred from physical interaction //…	chr6:134532087-134537673 (-) // 98.57 // q23.2	602958		NM_005627	GenBank
243173_at	5.12934	up	calcium binding protein 7	CABP7	164633			0005509 // calcium ion binding // inferred from electronic annotation	chr22:28457364-28457822 (+) // 28.87 // q12.2			AI989906	GenBank
202638_s_at	8.16975	up	intercellular adhesion molecule 1	ICAM1	3383	0001910 // regulation of leukocyte mediated cytotoxicity // traceable author statement /// 0002291 // T cell activation via T cell receptor contact with antigen bound to MHC molecule on antigen presenting cell // inferred from mutant phenotype /// 0002457 // T cell antigen processing and presentation // inferred from electronic annotation /// 0002693 // positive regulation of cellular extravasati…	0005615 // extracellular space // inferred from direct assay /// 0005737 // cytoplasm // inferred from direct assay /// 0005886 // plasma membrane // not recorded /// 0005886 // plasma membrane // non-traceable author statement /// 0005886 // plasma membrane // inferred from direct assay /// 0005887 // integral to plasma membrane // traceable author statement /// 0009897 // external side of plasm…	0004872 // receptor activity // inferred from electronic annotation /// 0004872 // receptor activity // traceable author statement /// 0004888 // transmembrane receptor activity // traceable author statement /// 0005178 // integrin binding // inferred from physical interaction /// 0005515 // protein binding // inferred from electronic annotation	chr19:10242778-10258291 (+) // 88.95 // p13.2	147840 /// 248310 /// 611162		NM_000201	GenBank
226103_at	6.34125	up	nexilin (F actin binding protein)	NEXN	91624	0030334 // regulation of cell migration // inferred from direct assay /// 0051493 // regulation of cytoskeleton organization // inferred from expression pattern	0005737 // cytoplasm // inferred from electronic annotation /// 0005856 // cytoskeleton // inferred from electronic annotation /// 0005924 // cell-substrate adherens junction // inferred from sequence or structural similarity /// 0030054 // cell junction // inferred from electronic annotation	0003779 // actin binding // inferred from electronic annotation /// 0051015 // actin filament binding // inferred from physical interaction	chr1:78156283-78182231 (+) // 95.81 // p31.1			AF114264	GenBank
202644_s_at	9.10836	up	tumor necrosis factor, alpha-induced protein 3	TNFAIP3	7128	0006915 // apoptosis // inferred from electronic annotation /// 0006916 // anti-apoptosis // non-traceable author statement /// 0019941 // modification-dependent protein catabolic process // inferred from electronic annotation /// 0043124 // negative regulation of I-kappaB kinase/NF-kappaB cascade // inferred from direct assay	0005634 // nucleus // inferred from direct assay /// 0005634 // nucleus // inferred from electronic annotation /// 0005737 // cytoplasm // inferred from electronic annotation /// 0005737 // cytoplasm // inferred from direct assay /// 0005813 // centrosome // inferred from direct assay	0003677 // DNA binding // inferred from electronic annotation /// 0005515 // protein binding // inferred from physical interaction /// 0005515 // protein binding // inferred from electronic annotation /// 0008233 // peptidase activity // inferred from electronic annotation /// 0008234 // cysteine-type peptidase activity // inferred from electronic annotation /// 0008270 // zinc ion binding // inf…	chr6:138230273-138246135 (+) // 99.55 // q23.3	191163		NM_006290	GenBank
202637_s_at	7.58389	up	intercellular adhesion molecule 1	ICAM1	3383	0001910 // regulation of leukocyte mediated cytotoxicity // traceable author statement /// 0002291 // T cell activation via T cell receptor contact with antigen bound to MHC molecule on antigen presenting cell // inferred from mutant phenotype /// 0002457 // T cell antigen processing and presentation // inferred from electronic annotation /// 0002693 // positive regulation of cellular extravasati…	0005615 // extracellular space // inferred from direct assay /// 0005737 // cytoplasm // inferred from direct assay /// 0005886 // plasma membrane // not recorded /// 0005886 // plasma membrane // non-traceable author statement /// 0005886 // plasma membrane // inferred from direct assay /// 0005887 // integral to plasma membrane // traceable author statement /// 0009897 // external side of plasm…	0004872 // receptor activity // inferred from electronic annotation /// 0004872 // receptor activity // traceable author statement /// 0004888 // transmembrane receptor activity // traceable author statement /// 0005178 // integrin binding // inferred from physical interaction /// 0005515 // protein binding // inferred from electronic annotation	chr19:10242763-10258290 (+) // 84.32 // p13.2	147840 /// 248310 /// 611162		AI608725	GenBank
217966_s_at	5.16955	up	family with sequence similarity 129, member A	FAM129A	116496	0001933 // negative regulation of protein amino acid phosphorylation // inferred from sequence or structural similarity /// 0001934 // positive regulation of protein amino acid phosphorylation // inferred from sequence or structural similarity /// 0006417 // regulation of translation // inferred from electronic annotation /// 0006950 // response to stress // inferred from electronic annotation //…	0005737 // cytoplasm // inferred from direct assay /// 0005737 // cytoplasm // inferred from electronic annotation		chr1:183029674-183210267 (-) // 97.0 // q25.3			NM_022083	GenBank
1553313_s_at	5.03953	up	solute carrier family 5 (sodium/myo-inositol cotransporter), member 3	SLC5A3	6526	0006020 // inositol metabolic process // inferred from electronic annotation /// 0006810 // transport // inferred from electronic annotation /// 0006810 // transport // traceable author statement /// 0006811 // ion transport // inferred from electronic annotation /// 0006814 // sodium ion transport // inferred from electronic annotation /// 0007422 // peripheral nervous system development // infe…	0005887 // integral to plasma membrane // traceable author statement /// 0016020 // membrane // inferred from electronic annotation /// 0016021 // integral to membrane // inferred from electronic annotation /// 0016021 // integral to membrane // traceable author statement	0005215 // transporter activity // inferred from electronic annotation /// 0005367 // myo-inositol:sodium symporter activity // traceable author statement /// 0015293 // symporter activity // inferred from electronic annotation /// 0031402 // sodium ion binding // inferred from electronic annotation	chr21:34389367-34391524 (+) // 99.95 // q22.11	600444		NM_006933	GenBank
218273_s_at	4.56587	up	protein phosphatase 2C, magnesium-dependent, catalytic subunit	PPM2C	54704	0006470 // protein amino acid dephosphorylation // inferred from electronic annotation	0005739 // mitochondrion // inferred from electronic annotation /// 0005759 // mitochondrial matrix // inferred from electronic annotation /// 0008287 // protein serine/threonine phosphatase complex // inferred from electronic annotation	0000287 // magnesium ion binding // inferred from electronic annotation /// 0003824 // catalytic activity // inferred from electronic annotation /// 0004721 // phosphoprotein phosphatase activity // inferred from electronic annotation /// 0004722 // protein serine/threonine phosphatase activity // inferred from electronic annotation /// 0004741 // [pyruvate dehydrogenase (lipoamide)] phosphatase …	chr8:94998393-95005777 (+) // 98.28 // q22.1	605993 /// 608782	Krebs-TCA_Cycle // GenMAPP	NM_018444	GenBank
1552309_a_at	4.57563	up	nexilin (F actin binding protein)	NEXN	91624	0030334 // regulation of cell migration // inferred from direct assay /// 0051493 // regulation of cytoskeleton organization // inferred from expression pattern	0005737 // cytoplasm // inferred from electronic annotation /// 0005856 // cytoskeleton // inferred from electronic annotation /// 0005924 // cell-substrate adherens junction // inferred from sequence or structural similarity /// 0030054 // cell junction // inferred from electronic annotation	0003779 // actin binding // inferred from electronic annotation /// 0051015 // actin filament binding // inferred from physical interaction	chr1:78156395-78181503 (+) // 94.61 // p31.1			NM_144573	GenBank
223179_at	7.72853	up	yippee-like 3 (Drosophila)	YPEL3	83719				chr16:30011136-30014258 (-) // 87.83 // p11.2	609724		BC005009	GenBank
222881_at	5.80033	up	heparanase	HPSE	10855	0006029 // proteoglycan metabolic process // traceable author statement	0005576 // extracellular region // inferred from electronic annotation /// 0005764 // lysosome // inferred from electronic annotation /// 0005765 // lysosomal membrane // inferred from electronic annotation /// 0016020 // membrane // inferred from electronic annotation	0000287 // magnesium ion binding // inferred from electronic annotation /// 0004566 // beta-glucuronidase activity // traceable author statement /// 0005509 // calcium ion binding // inferred from electronic annotation /// 0016787 // hydrolase activity // inferred from electronic annotation /// 0016798 // hydrolase activity, acting on glycosyl bonds // inferred from electronic annotation	chr4:84432638-84475329 (-) // 74.13 // q21.23	604724		AF155510	GenBank
202206_at	4.25128	up	ADP-ribosylation factor-like 4C	ARL4C	10123	0007264 // small GTPase mediated signal transduction // inferred from electronic annotation	0005622 // intracellular // inferred from electronic annotation /// 0005634 // nucleus // traceable author statement /// 0005634 // nucleus // inferred from electronic annotation	0000166 // nucleotide binding // inferred from electronic annotation /// 0003924 // GTPase activity // traceable author statement /// 0005525 // GTP binding // inferred from electronic annotation	chr2:235066420-235070361 (-) // 95.42 // q37.1	604787		AW450363	GenBank
218880_at	6.86369	up	FOS-like antigen 2	FOSL2	2355	0006355 // regulation of transcription, DNA-dependent // inferred from electronic annotation /// 0006357 // regulation of transcription from RNA polymerase II promoter // traceable author statement /// 0008219 // cell death // traceable author statement /// 0048146 // positive regulation of fibroblast proliferation // inferred from electronic annotation	0005634 // nucleus // traceable author statement /// 0005634 // nucleus // inferred from electronic annotation	0003677 // DNA binding // inferred from electronic annotation /// 0003700 // transcription factor activity // traceable author statement /// 0003700 // transcription factor activity // inferred from electronic annotation /// 0043565 // sequence-specific DNA binding // inferred from electronic annotation /// 0046983 // protein dimerization activity // inferred from electronic annotation	chr2:28488762-28491018 (+) // 95.23 // p23.2	601575		N36408	GenBank
215078_at	6.47431	up	superoxide dismutase 2, mitochondrial	SOD2	6648	0000302 // response to reactive oxygen species // inferred from electronic annotation /// 0000303 // response to superoxide // inferred from electronic annotation /// 0000303 // response to superoxide // inferred from mutant phenotype /// 0001306 // age-dependent response to oxidative stress // inferred from electronic annotation /// 0001315 // age-dependent response to reactive oxygen species //…	0005739 // mitochondrion // inferred from electronic annotation /// 0005739 // mitochondrion // inferred from direct assay /// 0005743 // mitochondrial inner membrane // inferred from electronic annotation /// 0005759 // mitochondrial matrix // inferred from electronic annotation /// 0005759 // mitochondrial matrix // traceable author statement	0004784 // superoxide dismutase activity // inferred from direct assay /// 0004784 // superoxide dismutase activity // inferred from electronic annotation /// 0004784 // superoxide dismutase activity // inferred from mutant phenotype /// 0005515 // protein binding // inferred from physical interaction /// 0016491 // oxidoreductase activity // inferred from electronic annotation /// 0030145 // man…	chr6:160032020-160034266 (-) // 93.22 // q25.3	147460		AL050388	GenBank
202207_at	4.63285	up	ADP-ribosylation factor-like 4C	ARL4C	10123	0007264 // small GTPase mediated signal transduction // inferred from electronic annotation	0005622 // intracellular // inferred from electronic annotation /// 0005634 // nucleus // traceable author statement /// 0005634 // nucleus // inferred from electronic annotation	0000166 // nucleotide binding // inferred from electronic annotation /// 0003924 // GTPase activity // traceable author statement /// 0005525 // GTP binding // inferred from electronic annotation	chr2:235066420-235070361 (-) // 95.42 // q37.1	604787		BG435404	GenBank
209101_at	4.90077	up	connective tissue growth factor	CTGF	1490	0001502 // cartilage condensation // inferred from electronic annotation /// 0001503 // ossification // inferred from electronic annotation /// 0001525 // angiogenesis // inferred from electronic annotation /// 0001558 // regulation of cell growth // inferred from electronic annotation /// 0006260 // DNA replication // inferred from electronic annotation /// 0007155 // cell adhesion // inferred f…	0005576 // extracellular region // inferred from electronic annotation /// 0005578 // proteinaceous extracellular matrix // traceable author statement /// 0005578 // proteinaceous extracellular matrix // inferred from electronic annotation /// 0005886 // plasma membrane // traceable author statement	0005178 // integrin binding // inferred from electronic annotation /// 0005515 // protein binding // inferred from electronic annotation /// 0005520 // insulin-like growth factor binding // traceable author statement /// 0005520 // insulin-like growth factor binding // inferred from electronic annotation /// 0008083 // growth factor activity // inferred from electronic annotation /// 0008201 // h…	chr6:132311198-132314135 (-) // 92.1 // q23.2	121009		M92934	GenBank
204135_at	5.61519	up	filamin A interacting protein 1-like	FILIP1L	11259		0005634 // nucleus // inferred from electronic annotation /// 0005737 // cytoplasm // inferred from electronic annotation /// 0016020 // membrane // inferred from electronic annotation /// 0016459 // myosin complex // non-traceable author statement		chr3:101049550-101052609 (-) // 98.98 // q12.1			NM_014890	GenBank
202016_at	5.50323	up	mesoderm specific transcript homolog (mouse)	MEST	4232	0007498 // mesoderm development // traceable author statement	0005794 // Golgi apparatus // inferred from direct assay /// 0016020 // membrane // inferred from electronic annotation /// 0016021 // integral to membrane // inferred from electronic annotation	0003824 // catalytic activity // inferred from electronic annotation /// 0005515 // protein binding // inferred from physical interaction	chr7:129919172-129933369 (+) // 98.14 // q32.2	601029		NM_002402	GenBank
217967_s_at	5.29182	up	family with sequence similarity 129, member A	FAM129A	116496	0001933 // negative regulation of protein amino acid phosphorylation // inferred from sequence or structural similarity /// 0001934 // positive regulation of protein amino acid phosphorylation // inferred from sequence or structural similarity /// 0006417 // regulation of translation // inferred from electronic annotation /// 0006950 // response to stress // inferred from electronic annotation //…	0005737 // cytoplasm // inferred from direct assay /// 0005737 // cytoplasm // inferred from electronic annotation		chr1:183026790-183210305 (-) // 88.11 // q25.3			AF288391	GenBank
213167_s_at	4.90966	up	solute carrier family 5 (sodium/myo-inositol cotransporter), member 3	SLC5A3	6526	0006020 // inositol metabolic process // inferred from electronic annotation /// 0006810 // transport // inferred from electronic annotation /// 0006810 // transport // traceable author statement /// 0006811 // ion transport // inferred from electronic annotation /// 0006814 // sodium ion transport // inferred from electronic annotation /// 0007422 // peripheral nervous system development // infe…	0005887 // integral to plasma membrane // traceable author statement /// 0016020 // membrane // inferred from electronic annotation /// 0016021 // integral to membrane // inferred from electronic annotation /// 0016021 // integral to membrane // traceable author statement	0005215 // transporter activity // inferred from electronic annotation /// 0005367 // myo-inositol:sodium symporter activity // traceable author statement /// 0015293 // symporter activity // inferred from electronic annotation /// 0031402 // sodium ion binding // inferred from electronic annotation	chr21:34367739-34398764 (+) // 99.76 // q22.11	600444		BF982927	GenBank
209243_s_at	4.09443	up	paternally expressed 3 /// zinc finger, imprinted 2	PEG3 /// ZIM2	23619 /// 5178	0006350 // transcription // inferred from electronic annotation /// 0006355 // regulation of transcription, DNA-dependent // inferred from electronic annotation /// 0006355 // regulation of transcription, DNA-dependent // non-traceable author statement /// 0006915 // apoptosis // inferred from electronic annotation	0005622 // intracellular // inferred from electronic annotation /// 0005634 // nucleus // inferred from electronic annotation /// 0005737 // cytoplasm // inferred from electronic annotation	0003676 // nucleic acid binding // inferred from electronic annotation /// 0003677 // DNA binding // non-traceable author statement /// 0003677 // DNA binding // inferred from electronic annotation /// 0003700 // transcription factor activity // inferred from electronic annotation /// 0008270 // zinc ion binding // inferred from electronic annotation /// 0008270 // zinc ion binding // non-traceab…	chr19:62015614-62043876 (-) // 99.22 // q13.43	601483		AF208967	GenBank
222572_at	5.15766	up	protein phosphatase 2C, magnesium-dependent, catalytic subunit	PPM2C	54704	0006470 // protein amino acid dephosphorylation // inferred from electronic annotation	0005739 // mitochondrion // inferred from electronic annotation /// 0005759 // mitochondrial matrix // inferred from electronic annotation /// 0008287 // protein serine/threonine phosphatase complex // inferred from electronic annotation	0000287 // magnesium ion binding // inferred from electronic annotation /// 0003824 // catalytic activity // inferred from electronic annotation /// 0004721 // phosphoprotein phosphatase activity // inferred from electronic annotation /// 0004722 // protein serine/threonine phosphatase activity // inferred from electronic annotation /// 0004741 // [pyruvate dehydrogenase (lipoamide)] phosphatase …	chr8:94998393-95007466 (+) // 97.84 // q22.1	605993 /// 608782	Krebs-TCA_Cycle // GenMAPP	BG542521	GenBank
203505_at	3.94255	up	ATP-binding cassette, sub-family A (ABC1), member 1	ABCA1	19	0002790 // peptide secretion // inferred from electronic annotation /// 0006497 // protein amino acid lipidation // inferred from electronic annotation /// 0006629 // lipid metabolic process // inferred from electronic annotation /// 0006810 // transport // inferred from electronic annotation /// 0006911 // phagocytosis, engulfment // inferred from electronic annotation /// 0007040 // lysosome or…	0005624 // membrane fraction // inferred from direct assay /// 0005794 // Golgi apparatus // inferred from electronic annotation /// 0005886 // plasma membrane // inferred from electronic annotation /// 0005887 // integral to plasma membrane // inferred from direct assay /// 0005887 // integral to plasma membrane // inferred from electronic annotation /// 0016020 // membrane // inferred from elec…	0000166 // nucleotide binding // inferred from electronic annotation /// 0005515 // protein binding // inferred from physical interaction /// 0005515 // protein binding // inferred from electronic annotation /// 0005524 // ATP binding // inferred from electronic annotation /// 0005524 // ATP binding // inferred from direct assay /// 0005543 // phospholipid binding // inferred by curator /// 00055…	chr9:106583115-106730233 (-) // 98.56 // q31.1	143890 /// 205400 /// 600046 /// 604091	Statin_Pathway_PharmGKB // GenMAPP	AF285167	GenBank
201631_s_at	5.09901	up	immediate early response 3	IER3	8870	0006915 // apoptosis // traceable author statement /// 0006916 // anti-apoptosis // traceable author statement /// 0006916 // anti-apoptosis // non-traceable author statement /// 0009653 // anatomical structure morphogenesis // traceable author statement	0005901 // caveola // inferred from electronic annotation /// 0016020 // membrane // inferred from electronic annotation /// 0016021 // integral to membrane // inferred from electronic annotation /// 0016600 // flotillin complex // inferred from electronic annotation	0005515 // protein binding // inferred from physical interaction	chr6:30818955-30820285 (-) // 98.78 // p21.33 /// chr6_cox_hap1:2159552-2160882 (-) // 98.86 // /// chr6_qbl_hap2:1957852-1959182 (-) // 98.78 //	602996		NM_003897	GenBank
201289_at	4.72309	up	cysteine-rich, angiogenic inducer, 61	CYR61	3491	0001558 // regulation of cell growth // inferred from electronic annotation /// 0001569 // patterning of blood vessels // inferred from electronic annotation /// 0006935 // chemotaxis // inferred from electronic annotation /// 0007155 // cell adhesion // inferred from electronic annotation /// 0008283 // cell proliferation // traceable author statement /// 0009653 // anatomical structure morphoge…	0005576 // extracellular region // inferred from electronic annotation	0005515 // protein binding // inferred from electronic annotation /// 0005520 // insulin-like growth factor binding // inferred from electronic annotation /// 0008201 // heparin binding // inferred from electronic annotation /// 0019838 // growth factor binding // inferred from electronic annotation	chr1:85819175-85821974 (+) // 99.84 // p22.3	602369	Hypertrophy_model // GenMAPP	NM_001554	GenBank
224917_at	5.28704	up	microRNA 21	MIR21	406991				chr17:55273473-55274509 (+) // 95.07 // q23.1 /// chr9:93952631-93953563 (+) // 85.02 // q22.31	611020		BF674052	GenBank
210762_s_at	3.82666	up	deleted in liver cancer 1	DLC1	10395	0001843 // neural tube closure // inferred from sequence or structural similarity /// 0003007 // heart morphogenesis // inferred from sequence or structural similarity /// 0006917 // induction of apoptosis // inferred from direct assay /// 0006919 // activation of caspase activity // inferred from direct assay /// 0007165 // signal transduction // inferred from electronic annotation /// 0008285 /…	0005622 // intracellular // inferred from electronic annotation /// 0005634 // nucleus // inferred from direct assay /// 0005737 // cytoplasm // inferred from direct assay /// 0005737 // cytoplasm // inferred from electronic annotation /// 0005901 // caveola // inferred from physical interaction /// 0005925 // focal adhesion // inferred from direct assay	0005096 // GTPase activator activity // inferred from electronic annotation /// 0005100 // Rho GTPase activator activity // inferred from direct assay /// 0005100 // Rho GTPase activator activity // inferred from mutant phenotype /// 0005515 // protein binding // inferred from physical interaction /// 0030675 // Rac GTPase activator activity // inferred from direct assay /// 0042169 // SH2 domain…	chr8:12987473-13035133 (-) // 99.89 // p22	604258		AF026219	GenBank
209189_at	4.56922	up	v-fos FBJ murine osteosarcoma viral oncogene homolog	FOS	2353	0006306 // DNA methylation // traceable author statement /// 0006355 // regulation of transcription, DNA-dependent // inferred from electronic annotation /// 0006357 // regulation of transcription from RNA polymerase II promoter // traceable author statement /// 0006954 // inflammatory response // traceable author statement /// 0007179 // transforming growth factor beta receptor signaling pathway…	0005634 // nucleus // traceable author statement /// 0005634 // nucleus // inferred from electronic annotation /// 0005667 // transcription factor complex // inferred from electronic annotation	0003677 // DNA binding // inferred from electronic annotation /// 0003690 // double-stranded DNA binding // inferred from electronic annotation /// 0003700 // transcription factor activity // inferred from electronic annotation /// 0003700 // transcription factor activity // inferred from direct assay /// 0003704 // specific RNA polymerase II transcription factor activity // traceable author stat…	chr14:74815311-74818404 (+) // 98.3 // q24.3	164810	Smooth_muscle_contraction // GenMAPP /// TGF_Beta_Signaling_Pathway // GenMAPP	BC004490	GenBank
210764_s_at	4.50995	up	cysteine-rich, angiogenic inducer, 61	CYR61	3491	0001558 // regulation of cell growth // inferred from electronic annotation /// 0001569 // patterning of blood vessels // inferred from electronic annotation /// 0006935 // chemotaxis // inferred from electronic annotation /// 0007155 // cell adhesion // inferred from electronic annotation /// 0008283 // cell proliferation // traceable author statement /// 0009653 // anatomical structure morphoge…	0005576 // extracellular region // inferred from electronic annotation	0005515 // protein binding // inferred from electronic annotation /// 0005520 // insulin-like growth factor binding // inferred from electronic annotation /// 0008201 // heparin binding // inferred from electronic annotation /// 0019838 // growth factor binding // inferred from electronic annotation	chr1:85819783-85821516 (+) // 92.87 // p22.3	602369	Hypertrophy_model // GenMAPP	AF003114	GenBank
226099_at	4.53985	up	elongation factor, RNA polymerase II, 2	ELL2	22936	0006350 // transcription // inferred from electronic annotation /// 0006355 // regulation of transcription, DNA-dependent // inferred from electronic annotation /// 0006368 // RNA elongation from RNA polymerase II promoter // traceable author statement /// 0006368 // RNA elongation from RNA polymerase II promoter // inferred from electronic annotation	0005634 // nucleus // inferred from electronic annotation /// 0008023 // transcription elongation factor complex // traceable author statement /// 0008023 // transcription elongation factor complex // inferred from electronic annotation	0003702 // RNA polymerase II transcription factor activity // traceable author statement /// 0003746 // translation elongation factor activity // inferred from electronic annotation /// 0016944 // RNA polymerase II transcription elongation factor activity // inferred from electronic annotation	chr1:156410782-156412153 (-) // 58.38 // q23.1 /// chr5:95247950-95250226 (-) // 95.08 // q15	601874		AI924426	GenBank
227140_at	5.02395	up							chr7:41691236-41693304 (-) // 94.13 // p14.1			AI343467	GenBank
209909_s_at	4.77109	up	transforming growth factor, beta 2	TGFB2	7042	0000902 // cell morphogenesis // inferred from direct assay /// 0001501 // skeletal system development // inferred from electronic annotation /// 0001502 // cartilage condensation // inferred from electronic annotation /// 0001525 // angiogenesis // traceable author statement /// 0001568 // blood vessel development // inferred from electronic annotation /// 0001654 // eye development // inferred …	0005576 // extracellular region // not recorded /// 0005576 // extracellular region // inferred from direct assay /// 0005576 // extracellular region // traceable author statement /// 0005576 // extracellular region // inferred from electronic annotation /// 0030424 // axon // inferred from sequence or structural similarity /// 0031012 // extracellular matrix // inferred from direct assay /// 003…	0001540 // beta-amyloid binding // inferred from direct assay /// 0004702 // receptor signaling protein serine/threonine kinase activity // inferred from direct assay /// 0005102 // receptor binding // inferred from mutant phenotype /// 0005114 // type II transforming growth factor beta receptor binding // inferred from direct assay /// 0005114 // type II transforming growth factor beta receptor …	chr1:216586199-216682101 (+) // 97.12 // q41	190220		M19154	GenBank
205479_s_at	4.5534	up	plasminogen activator, urokinase	PLAU	5328	0001666 // response to hypoxia // inferred from electronic annotation /// 0006508 // proteolysis // traceable author statement /// 0006508 // proteolysis // inferred from electronic annotation /// 0006935 // chemotaxis // traceable author statement /// 0007165 // signal transduction // traceable author statement /// 0007596 // blood coagulation // inferred from electronic annotation /// 0014909 /…	0005576 // extracellular region // inferred from electronic annotation /// 0005886 // plasma membrane // not recorded	0003824 // catalytic activity // inferred from electronic annotation /// 0004252 // serine-type endopeptidase activity // inferred from electronic annotation /// 0008233 // peptidase activity // inferred from electronic annotation /// 0008236 // serine-type peptidase activity // inferred from electronic annotation /// 0016301 // kinase activity // inferred from electronic annotation /// 0016787 /…	chr10:75340940-75347258 (+) // 96.88 // q22.2	104300 /// 191840	Blood_Clotting_Cascade // GenMAPP /// Wnt_signaling // GenMAPP	NM_002658	GenBank
228450_at	4.36654	up	pleckstrin homology domain containing, family A member 7	PLEKHA7	144100			0005515 // protein binding // inferred from electronic annotation /// 0005515 // protein binding // inferred from physical interaction	chr11:16765606-16766446 (-) // 99.64 // p15.1	612686		AA758861	GenBank
205816_at	4.40846	up	integrin, beta 8	ITGB8	3696	0001573 // ganglioside metabolic process // inferred from electronic annotation /// 0007155 // cell adhesion // traceable author statement /// 0007155 // cell adhesion // inferred from electronic annotation /// 0007160 // cell-matrix adhesion // inferred from electronic annotation /// 0007229 // integrin-mediated signaling pathway // inferred from electronic annotation	0008305 // integrin complex // traceable author statement /// 0008305 // integrin complex // inferred from electronic annotation /// 0016020 // membrane // inferred from electronic annotation /// 0016021 // integral to membrane // inferred from electronic annotation	0004872 // receptor activity // inferred from electronic annotation /// 0005488 // binding // inferred from electronic annotation /// 0005515 // protein binding // inferred from electronic annotation	chr7:20337270-20416944 (+) // 99.34 // p15.3	604160	Integrin-mediated_cell_adhesion_KEGG // GenMAPP	NM_002214	GenBank
219857_at	5.26412	up	chromosome 10 open reading frame 81	C10orf81	79949				chr10:115521776-115533177 (+) // 67.42 // q25.3			NM_024889	GenBank
219403_s_at	4.49423	up	heparanase	HPSE	10855	0006029 // proteoglycan metabolic process // traceable author statement	0005576 // extracellular region // inferred from electronic annotation /// 0005764 // lysosome // inferred from electronic annotation /// 0005765 // lysosomal membrane // inferred from electronic annotation /// 0016020 // membrane // inferred from electronic annotation	0000287 // magnesium ion binding // inferred from electronic annotation /// 0004566 // beta-glucuronidase activity // traceable author statement /// 0005509 // calcium ion binding // inferred from electronic annotation /// 0016787 // hydrolase activity // inferred from electronic annotation /// 0016798 // hydrolase activity, acting on glycosyl bonds // inferred from electronic annotation	chr4:84435499-84475164 (-) // 98.32 // q21.23	604724		NM_006665	GenBank
201502_s_at	5.60831	up	nuclear factor of kappa light polypeptide gene enhancer in B-cells inhibitor, alpha	NFKBIA	4792	0000060 // protein import into nucleus, translocation // inferred from electronic annotation /// 0006915 // apoptosis // traceable author statement /// 0007253 // cytoplasmic sequestering of NF-kappaB // inferred from mutant phenotype /// 0010552 // positive regulation of specific transcription from RNA polymerase II promoter // inferred from mutant phenotype /// 0010745 // negative regulation of…	0005634 // nucleus // inferred from direct assay /// 0005634 // nucleus // inferred from electronic annotation /// 0005737 // cytoplasm // inferred from direct assay /// 0005737 // cytoplasm // inferred from electronic annotation /// 0005829 // cytosol // not recorded /// 0005829 // cytosol // inferred from electronic annotation /// 0033256 // I-kappaB/NF-kappaB complex // traceable author statem…	0005515 // protein binding // inferred from physical interaction /// 0008134 // transcription factor binding // traceable author statement /// 0008139 // nuclear localization sequence binding // inferred from physical interaction /// 0031625 // ubiquitin protein ligase binding // inferred from physical interaction /// 0042802 // identical protein binding // inferred from physical interaction /// …	chr14:34940466-34943886 (-) // 87.8 // q13.2	164008 /// 612132	Apoptosis // GenMAPP /// Apoptosis_GenMAPP // GenMAPP /// Apoptosis_KEGG // GenMAPP	AI078167	GenBank
202073_at	5.35864	up	optineurin	OPTN	10133	0000042 // protein targeting to Golgi // inferred from mutant phenotype /// 0007030 // Golgi organization // inferred from mutant phenotype /// 0007165 // signal transduction // traceable author statement /// 0008219 // cell death // traceable author statement /// 0043001 // Golgi to plasma membrane protein transport // inferred from mutant phenotype	0005737 // cytoplasm // traceable author statement /// 0005737 // cytoplasm // inferred from direct assay /// 0005737 // cytoplasm // inferred from electronic annotation /// 0005794 // Golgi apparatus // inferred from direct assay /// 0005794 // Golgi apparatus // inferred from electronic annotation	0008022 // protein C-terminus binding // inferred from physical interaction	chr10:13182215-13220314 (+) // 85.94 // p13	137760 /// 602432 /// 606657		AV757675	GenBank
224822_at	3.6407	up	deleted in liver cancer 1	DLC1	10395	0001843 // neural tube closure // inferred from sequence or structural similarity /// 0003007 // heart morphogenesis // inferred from sequence or structural similarity /// 0006917 // induction of apoptosis // inferred from direct assay /// 0006919 // activation of caspase activity // inferred from direct assay /// 0007165 // signal transduction // inferred from electronic annotation /// 0008285 /…	0005622 // intracellular // inferred from electronic annotation /// 0005634 // nucleus // inferred from direct assay /// 0005737 // cytoplasm // inferred from direct assay /// 0005737 // cytoplasm // inferred from electronic annotation /// 0005901 // caveola // inferred from physical interaction /// 0005925 // focal adhesion // inferred from direct assay	0005096 // GTPase activator activity // inferred from electronic annotation /// 0005100 // Rho GTPase activator activity // inferred from direct assay /// 0005100 // Rho GTPase activator activity // inferred from mutant phenotype /// 0005515 // protein binding // inferred from physical interaction /// 0030675 // Rac GTPase activator activity // inferred from direct assay /// 0042169 // SH2 domain…	chr8:12985240-13416719 (-) // 96.24 // p22	604258		AA524250	GenBank
202912_at	4.58221	up	adrenomedullin	ADM	133	0006171 // cAMP biosynthetic process // traceable author statement /// 0006701 // progesterone biosynthetic process // traceable author statement /// 0007165 // signal transduction // traceable author statement /// 0007267 // cell-cell signaling // traceable author statement /// 0007507 // heart development // inferred from electronic annotation /// 0007565 // female pregnancy // traceable author…	0005576 // extracellular region // inferred from electronic annotation /// 0005615 // extracellular space // inferred from direct assay /// 0005625 // soluble fraction // traceable author statement /// 0005737 // cytoplasm // inferred from direct assay	0005102 // receptor binding // traceable author statement /// 0005179 // hormone activity // inferred from electronic annotation	chr11:10283217-10285499 (+) // 97.1 // p15.4	103275	Smooth_muscle_contraction // GenMAPP	NM_001124	GenBank
1566342_at	3.06902	up	Superoxide dismutase 2, mitochondrial	SOD2	6648	0000302 // response to reactive oxygen species // inferred from electronic annotation /// 0000303 // response to superoxide // inferred from electronic annotation /// 0000303 // response to superoxide // inferred from mutant phenotype /// 0001306 // age-dependent response to oxidative stress // inferred from electronic annotation /// 0001315 // age-dependent response to reactive oxygen species //…	0005739 // mitochondrion // inferred from electronic annotation /// 0005739 // mitochondrion // inferred from direct assay /// 0005743 // mitochondrial inner membrane // inferred from electronic annotation /// 0005759 // mitochondrial matrix // inferred from electronic annotation /// 0005759 // mitochondrial matrix // traceable author statement	0004784 // superoxide dismutase activity // inferred from direct assay /// 0004784 // superoxide dismutase activity // inferred from electronic annotation /// 0004784 // superoxide dismutase activity // inferred from mutant phenotype /// 0005515 // protein binding // inferred from physical interaction /// 0016491 // oxidoreductase activity // inferred from electronic annotation /// 0030145 // man…	chr6:160020138-160020379 (+) // 97.96 // q25.3 /// chr1:220982442-220982683 (-) // 96.33 // q41	147460		R34841	GenBank
217551_at	4.84099	up	similar to olfactory receptor, family 7, subfamily A, member 17	LOC441453	441453	0007186 // G-protein coupled receptor protein signaling pathway // inferred from electronic annotation	0016021 // integral to membrane // inferred from electronic annotation	0004984 // olfactory receptor activity // inferred from electronic annotation	chr11:16992459-17030791 (+) // 98.96 // p15.1			AA719797	GenBank
227697_at	4.56804	up	suppressor of cytokine signaling 3	SOCS3	9021	0001932 // regulation of protein amino acid phosphorylation // inferred from electronic annotation /// 0006916 // anti-apoptosis // traceable author statement /// 0007242 // intracellular signaling cascade // inferred from electronic annotation /// 0007259 // JAK-STAT cascade // traceable author statement /// 0009968 // negative regulation of signal transduction // inferred from electronic annota…		0004860 // protein kinase inhibitor activity // traceable author statement /// 0005515 // protein binding // inferred from electronic annotation	chr17:73864453-73864922 (-) // 88.84 // q25.3	604176 /// 605805		AI244908	GenBank
221563_at	4.02733	up	dual specificity phosphatase 10	DUSP10	11221	0006470 // protein amino acid dephosphorylation // traceable author statement /// 0006470 // protein amino acid dephosphorylation // inferred from electronic annotation /// 0006950 // response to stress // traceable author statement /// 0007254 // JNK cascade // traceable author statement /// 0016311 // dephosphorylation // inferred from electronic annotation	0005634 // nucleus // traceable author statement /// 0005634 // nucleus // inferred from electronic annotation /// 0005737 // cytoplasm // traceable author statement /// 0005737 // cytoplasm // inferred from electronic annotation	0004721 // phosphoprotein phosphatase activity // inferred from electronic annotation /// 0004721 // phosphoprotein phosphatase activity // traceable author statement /// 0004725 // protein tyrosine phosphatase activity // inferred from electronic annotation /// 0008138 // protein tyrosine/serine/threonine phosphatase activity // inferred from electronic annotation /// 0016787 // hydrolase activi…	chr1:219941205-219982033 (-) // 93.27 // q41	608867		N36770	GenBank
235496_at	4.72329	up	histidine rich carboxyl terminus 1	HRCT1	646962		0016020 // membrane // inferred from electronic annotation /// 0016021 // integral to membrane // inferred from electronic annotation		chr9:35896679-35897138 (+) // 96.03 // p13.3			AI521254	GenBank
204288_s_at	3.84126	up	sorbin and SH3 domain containing 2	SORBS2	8470		0005622 // intracellular // inferred from electronic annotation /// 0005634 // nucleus // non-traceable author statement /// 0005634 // nucleus // traceable author statement /// 0005737 // cytoplasm // inferred from electronic annotation /// 0015629 // actin cytoskeleton // traceable author statement /// 0030018 // Z disc // non-traceable author statement	0005200 // structural constituent of cytoskeleton // traceable author statement /// 0005515 // protein binding // non-traceable author statement /// 0008093 // cytoskeletal adaptor activity // traceable author statement /// 0008270 // zinc ion binding // inferred from electronic annotation /// 0008307 // structural constituent of muscle // traceable author statement	chr4:186745473-187114516 (-) // 98.93 // q35.1			NM_021069	GenBank
207574_s_at	3.65546	up	growth arrest and DNA-damage-inducible, beta	GADD45B	4616	0000185 // activation of MAPKKK activity // traceable author statement /// 0000186 // activation of MAPKK activity // inferred from electronic annotation /// 0006469 // negative regulation of protein kinase activity // inferred from electronic annotation /// 0006915 // apoptosis // traceable author statement /// 0006915 // apoptosis // inferred from electronic annotation /// 0006950 // response t…		0005515 // protein binding // inferred from electronic annotation	chr19:2427256-2429255 (+) // 97.77 // p13.3	604948		NM_015675	GenBank
225728_at	3.63614	up	sorbin and SH3 domain containing 2	SORBS2	8470	0000059 // protein import into nucleus, docking // inferred from electronic annotation /// 0006606 // protein import into nucleus // inferred from electronic annotation /// 0006606 // protein import into nucleus // non-traceable author statement /// 0006810 // transport // inferred from electronic annotation /// 0006886 // intracellular protein transport // inferred from electronic annotation ///…	0005622 // intracellular // inferred from electronic annotation /// 0005634 // nucleus // non-traceable author statement /// 0005634 // nucleus // traceable author statement /// 0005634 // nucleus // inferred from electronic annotation /// 0005643 // nuclear pore // inferred from electronic annotation /// 0005737 // cytoplasm // inferred from electronic annotation /// 0005737 // cytoplasm // infe…	0005200 // structural constituent of cytoskeleton // traceable author statement /// 0005488 // binding // inferred from electronic annotation /// 0005515 // protein binding // non-traceable author statement /// 0005515 // protein binding // inferred from physical interaction /// 0008093 // cytoskeletal adaptor activity // traceable author statement /// 0008270 // zinc ion binding // inferred from…	chr4:186743591-186745178 (-) // 97.74 // q35.1			AI659533	GenBank
202672_s_at	3.57383	up	activating transcription factor 3	ATF3	467	0006094 // gluconeogenesis // inferred from electronic annotation /// 0006350 // transcription // inferred from electronic annotation /// 0006355 // regulation of transcription, DNA-dependent // inferred from electronic annotation /// 0045449 // regulation of transcription // inferred from electronic annotation	0005634 // nucleus // inferred from electronic annotation /// 0005634 // nucleus // inferred from direct assay /// 0005730 // nucleolus // inferred from direct assay	0003677 // DNA binding // inferred from electronic annotation /// 0003700 // transcription factor activity // traceable author statement /// 0003700 // transcription factor activity // inferred from electronic annotation /// 0003714 // transcription corepressor activity // traceable author statement /// 0005515 // protein binding // inferred from physical interaction /// 0016564 // transcription …	chr1:210848735-210860722 (+) // 99.27 // q32.3	603148	Hypertrophy_model // GenMAPP /// Smooth_muscle_contraction // GenMAPP	NM_001674	GenBank
231430_at	3.73365	up	family with sequence similarity 181, member B	FAM181B	220382				chr11:82120695-82121189 (-) // 99.8 // q14.1			AW205640	GenBank
206027_at	5.50357	up	S100 calcium binding protein A3	S100A3	6274			0005509 // calcium ion binding // inferred from electronic annotation /// 0005515 // protein binding // inferred from physical interaction /// 0008270 // zinc ion binding // inferred from electronic annotation /// 0046872 // metal ion binding // inferred from electronic annotation	chr1:151786432-151788358 (-) // 98.92 // q21.3	176992		NM_002960	GenBank
221477_s_at	4.0392	up	superoxide dismutase 2, mitochondrial	SOD2	6648	0000302 // response to reactive oxygen species // inferred from electronic annotation /// 0000303 // response to superoxide // inferred from electronic annotation /// 0000303 // response to superoxide // inferred from mutant phenotype /// 0001306 // age-dependent response to oxidative stress // inferred from electronic annotation /// 0001315 // age-dependent response to reactive oxygen species //…	0005739 // mitochondrion // inferred from electronic annotation /// 0005739 // mitochondrion // inferred from direct assay /// 0005743 // mitochondrial inner membrane // inferred from electronic annotation /// 0005759 // mitochondrial matrix // inferred from electronic annotation /// 0005759 // mitochondrial matrix // traceable author statement	0004784 // superoxide dismutase activity // inferred from direct assay /// 0004784 // superoxide dismutase activity // inferred from electronic annotation /// 0004784 // superoxide dismutase activity // inferred from mutant phenotype /// 0005515 // protein binding // inferred from physical interaction /// 0016491 // oxidoreductase activity // inferred from electronic annotation /// 0030145 // man…	chr6:160020137-160022647 (-) // 57.75 // q25.3	147460		BF575213	GenBank
203504_s_at	3.17102	up	ATP-binding cassette, sub-family A (ABC1), member 1	ABCA1	19	0002790 // peptide secretion // inferred from electronic annotation /// 0006497 // protein amino acid lipidation // inferred from electronic annotation /// 0006629 // lipid metabolic process // inferred from electronic annotation /// 0006810 // transport // inferred from electronic annotation /// 0006911 // phagocytosis, engulfment // inferred from electronic annotation /// 0007040 // lysosome or…	0005624 // membrane fraction // inferred from direct assay /// 0005794 // Golgi apparatus // inferred from electronic annotation /// 0005886 // plasma membrane // inferred from electronic annotation /// 0005887 // integral to plasma membrane // inferred from direct assay /// 0005887 // integral to plasma membrane // inferred from electronic annotation /// 0016020 // membrane // inferred from elec…	0000166 // nucleotide binding // inferred from electronic annotation /// 0005515 // protein binding // inferred from electronic annotation /// 0005515 // protein binding // inferred from physical interaction /// 0005524 // ATP binding // inferred from electronic annotation /// 0005524 // ATP binding // inferred from direct assay /// 0005543 // phospholipid binding // inferred by curator /// 00055…	chr9:106583661-106691297 (-) // 99.17 // q31.1	143890 /// 205400 /// 600046 /// 604091	Statin_Pathway_PharmGKB // GenMAPP	NM_005502	GenBank
1554966_a_at	3.67985	up	filamin A interacting protein 1-like	FILIP1L	11259		0005634 // nucleus // inferred from electronic annotation /// 0005737 // cytoplasm // inferred from electronic annotation /// 0016020 // membrane // inferred from electronic annotation /// 0016459 // myosin complex // non-traceable author statement		chr3:101034677-101316047 (-) // 98.8 // q12.1			AF329092	GenBank
212614_at	3.52404	up	AT rich interactive domain 5B (MRF1-like)	ARID5B	84159	0006350 // transcription // inferred from electronic annotation /// 0006355 // regulation of transcription, DNA-dependent // inferred from electronic annotation /// 0045892 // negative regulation of transcription, DNA-dependent // traceable author statement	0005622 // intracellular // inferred from electronic annotation /// 0005634 // nucleus // inferred by curator /// 0005634 // nucleus // inferred from electronic annotation	0003677 // DNA binding // inferred from direct assay /// 0003677 // DNA binding // inferred from electronic annotation /// 0016564 // transcription repressor activity // traceable author statement	chr10:63523437-63526706 (+) // 96.42 // q21.2	608538		BG285011	GenBank
238751_at	3.40505	up							chr4:186800509-186801264 (-) // 81.17 // q35.1			AI343000	GenBank
231779_at	5.34231	up	interleukin-1 receptor-associated kinase 2	IRAK2	3656	0001959 // regulation of cytokine-mediated signaling pathway // inferred from mutant phenotype /// 0002755 // MyD88-dependent toll-like receptor signaling pathway // traceable author statement /// 0006468 // protein amino acid phosphorylation // traceable author statement /// 0006468 // protein amino acid phosphorylation // inferred from electronic annotation /// 0006954 // inflammatory response …	0009986 // cell surface // inferred from direct assay	0004672 // protein kinase activity // inferred from electronic annotation /// 0004704 // NF-kappaB-inducing kinase activity // traceable author statement /// 0004872 // receptor activity // inferred from electronic annotation /// 0005515 // protein binding // inferred from electronic annotation /// 0005515 // protein binding // inferred from physical interaction /// 0005524 // ATP binding // infe…	chr3:10181629-10260427 (+) // 83.41 // p25.3	603304		AI246590	GenBank
213164_at	3.57273	up	solute carrier family 5 (sodium/myo-inositol cotransporter), member 3	SLC5A3	6526	0006020 // inositol metabolic process // inferred from electronic annotation /// 0006810 // transport // inferred from electronic annotation /// 0006810 // transport // traceable author statement /// 0006811 // ion transport // inferred from electronic annotation /// 0006814 // sodium ion transport // inferred from electronic annotation /// 0007422 // peripheral nervous system development // infe…	0005887 // integral to plasma membrane // traceable author statement /// 0016020 // membrane // inferred from electronic annotation /// 0016021 // integral to membrane // inferred from electronic annotation /// 0016021 // integral to membrane // traceable author statement	0005215 // transporter activity // inferred from electronic annotation /// 0005367 // myo-inositol:sodium symporter activity // traceable author statement /// 0015293 // symporter activity // inferred from electronic annotation /// 0031402 // sodium ion binding // inferred from electronic annotation	chr21:34367739-34398764 (+) // 99.76 // q22.11	600444		AI867198	GenBank
225957_at	2.26715	up	chromosome 5 open reading frame 41	C5orf41	153222	0006355 // regulation of transcription, DNA-dependent // inferred from electronic annotation		0003700 // transcription factor activity // inferred from electronic annotation /// 0005515 // protein binding // inferred from physical interaction /// 0043565 // sequence-specific DNA binding // inferred from electronic annotation	chr5:172468230-172496579 (+) // 93.21 // q35.2			AI307750	GenBank
221765_at	2.59437	up	UDP-glucose ceramide glucosyltransferase	UGCG	7357	0006679 // glucosylceramide biosynthetic process // traceable author statement /// 0006688 // glycosphingolipid biosynthetic process // traceable author statement /// 0008544 // epidermis development // traceable author statement	0005624 // membrane fraction // traceable author statement /// 0005783 // endoplasmic reticulum // inferred from electronic annotation /// 0005789 // endoplasmic reticulum membrane // inferred from electronic annotation /// 0016020 // membrane // inferred from electronic annotation /// 0016021 // integral to membrane // inferred from electronic annotation	0008120 // ceramide glucosyltransferase activity // traceable author statement /// 0008120 // ceramide glucosyltransferase activity // inferred from electronic annotation /// 0016740 // transferase activity // inferred from electronic annotation /// 0016757 // transferase activity, transferring glycosyl groups // inferred from electronic annotation	chr9:113735170-113737470 (+) // 93.05 // q31.3	602874		AI378044	GenBank
225956_at	3.04309	up	chromosome 5 open reading frame 41	C5orf41	153222	0006355 // regulation of transcription, DNA-dependent // inferred from electronic annotation		0003700 // transcription factor activity // inferred from electronic annotation /// 0005515 // protein binding // inferred from physical interaction /// 0043565 // sequence-specific DNA binding // inferred from electronic annotation	chr5:172468230-172496579 (+) // 93.21 // q35.2			AL565238	GenBank
230068_s_at	4.2084	up	Paternally expressed 3	PEG3	5178	0006350 // transcription // inferred from electronic annotation /// 0006355 // regulation of transcription, DNA-dependent // inferred from electronic annotation /// 0006355 // regulation of transcription, DNA-dependent // non-traceable author statement /// 0006915 // apoptosis // inferred from electronic annotation	0005622 // intracellular // inferred from electronic annotation /// 0005634 // nucleus // inferred from electronic annotation /// 0005737 // cytoplasm // inferred from electronic annotation	0003676 // nucleic acid binding // inferred from electronic annotation /// 0003677 // DNA binding // inferred from electronic annotation /// 0003677 // DNA binding // non-traceable author statement /// 0003700 // transcription factor activity // inferred from electronic annotation /// 0008270 // zinc ion binding // inferred from electronic annotation /// 0008270 // zinc ion binding // non-traceab…	chr19:62015527-62016026 (+) // 99.6 // q13.43	601483		W93046	GenBank
202391_at	3.29841	up	brain abundant, membrane attached signal protein 1	BASP1	10409		0005856 // cytoskeleton // traceable author statement /// 0005886 // plasma membrane // traceable author statement /// 0005886 // plasma membrane // inferred from electronic annotation /// 0016020 // membrane // inferred from electronic annotation /// 0042995 // cell projection // inferred from electronic annotation		chr5:17270890-17329742 (+) // 86.54 // p15.1	605940		NM_006317	GenBank
223218_s_at	3.65845	up	nuclear factor of kappa light polypeptide gene enhancer in B-cells inhibitor, zeta	NFKBIZ	64332	0006350 // transcription // inferred from electronic annotation /// 0006355 // regulation of transcription, DNA-dependent // inferred from electronic annotation	0005634 // nucleus // inferred from electronic annotation		chr3:103051114-103062555 (+) // 90.46 // q12.3	608004		AB037925	GenBank
203140_at	3.66136	up	B-cell CLL/lymphoma 6	BCL6	604	0000060 // protein import into nucleus, translocation // inferred from genetic interaction /// 0000122 // negative regulation of transcription from RNA polymerase II promoter // inferred from direct assay /// 0000122 // negative regulation of transcription from RNA polymerase II promoter // inferred from electronic annotation /// 0000902 // cell morphogenesis // inferred from electronic annotatio…	0005622 // intracellular // inferred from electronic annotation /// 0005634 // nucleus // inferred from direct assay /// 0005634 // nucleus // inferred from electronic annotation /// 0005657 // replication fork // inferred from direct assay	0003676 // nucleic acid binding // inferred from electronic annotation /// 0003677 // DNA binding // inferred from electronic annotation /// 0003682 // chromatin binding // inferred from direct assay /// 0003700 // transcription factor activity // inferred from mutant phenotype /// 0005515 // protein binding // inferred from physical interaction /// 0005515 // protein binding // inferred from ele…	chr3:188921865-188946169 (-) // 97.94 // q27.3	109565		NM_001706	GenBank
205945_at	1.83213	up	interleukin 6 receptor	IL6R	3570	0002384 // hepatic immune response // traceable author statement /// 0002548 // monocyte chemotaxis // inferred by curator /// 0002690 // positive regulation of leukocyte chemotaxis // traceable author statement /// 0006953 // acute-phase response // traceable author statement /// 0008284 // positive regulation of cell proliferation // inferred from direct assay /// 0008284 // positive regulation…	0005576 // extracellular region // inferred from direct assay /// 0005576 // extracellular region // inferred from electronic annotation /// 0005886 // plasma membrane // inferred from electronic annotation /// 0005896 // interleukin-6 receptor complex // inferred from direct assay /// 0016020 // membrane // inferred from electronic annotation /// 0016021 // integral to membrane // inferred from …	0004872 // receptor activity // inferred from electronic annotation /// 0004896 // cytokine receptor activity // inferred from electronic annotation /// 0004897 // ciliary neurotrophic factor receptor activity // inferred from mutant phenotype /// 0004915 // interleukin-6 receptor activity // inferred from direct assay /// 0005102 // receptor binding // inferred from physical interaction /// 0005…	chr1:152644292-152705951 (+) // 89.27 // q21.3	147880		NM_000565	GenBank
241837_at	3.75829	up							chr10:63366322-63366583 (+) // 65.64 // q21.2			AI289774	GenBank
211864_s_at	3.06741	up	myoferlin	MYOF	26509	0006936 // muscle contraction // traceable author statement /// 0008015 // blood circulation // traceable author statement	0005634 // nucleus // inferred from electronic annotation /// 0005635 // nuclear envelope // traceable author statement /// 0005886 // plasma membrane // traceable author statement /// 0005886 // plasma membrane // inferred from electronic annotation /// 0016020 // membrane // inferred from electronic annotation /// 0016021 // integral to membrane // inferred from electronic annotation /// 003065…	0005515 // protein binding // inferred from physical interaction	chr10:95056709-95231941 (-) // 99.92 // q23.33	604603		AF207990	GenBank
201798_s_at	3.44896	up	myoferlin	MYOF	26509	0006936 // muscle contraction // traceable author statement /// 0008015 // blood circulation // traceable author statement	0005634 // nucleus // inferred from electronic annotation /// 0005635 // nuclear envelope // traceable author statement /// 0005886 // plasma membrane // traceable author statement /// 0005886 // plasma membrane // inferred from electronic annotation /// 0016020 // membrane // inferred from electronic annotation /// 0016021 // integral to membrane // inferred from electronic annotation /// 003065…	0005515 // protein binding // inferred from physical interaction	chr10:95056176-95232029 (-) // 99.52 // q23.33	604603		NM_013451	GenBank
213496_at	2.74447	up	plasticity related gene 1	LPPR4	9890		0016020 // membrane // inferred from electronic annotation /// 0016021 // integral to membrane // inferred from electronic annotation	0003824 // catalytic activity // inferred from electronic annotation /// 0008195 // phosphatidate phosphatase activity // inferred from electronic annotation /// 0016787 // hydrolase activity // inferred from electronic annotation	chr1:99537007-99547724 (+) // 97.7 // p21.2	607813		AW592563	GenBank
202436_s_at	3.19357	up	cytochrome P450, family 1, subfamily B, polypeptide 1	CYP1B1	1545	0006725 // cellular aromatic compound metabolic process // inferred from electronic annotation /// 0007601 // visual perception // traceable author statement /// 0008210 // estrogen metabolic process // inferred from electronic annotation /// 0009404 // toxin metabolic process // inferred from electronic annotation /// 0010033 // response to organic substance // inferred from electronic annotatio…	0005783 // endoplasmic reticulum // inferred from electronic annotation /// 0005789 // endoplasmic reticulum membrane // inferred from electronic annotation /// 0005792 // microsome // inferred from electronic annotation /// 0016020 // membrane // inferred from electronic annotation	0004497 // monooxygenase activity // traceable author statement /// 0004497 // monooxygenase activity // inferred from electronic annotation /// 0005506 // iron ion binding // inferred from electronic annotation /// 0005515 // protein binding // inferred from physical interaction /// 0009055 // electron carrier activity // inferred from electronic annotation /// 0016491 // oxidoreductase activity…	chr2:38148155-38157214 (-) // 98.62 // p22.2	137750 /// 137760 /// 231300 /// 601771 /// 604229		AU144855	GenBank
225239_at	3.16521	up							chr11:64963458-64964911 (+) // 33.99 // q13.1			AI355441	GenBank
221541_at	2.29486	up	cysteine-rich secretory protein LCCL domain containing 2	CRISPLD2	83716	0030324 // lung development // inferred from electronic annotation	0005576 // extracellular region // inferred from electronic annotation /// 0030133 // transport vesicle // inferred from direct assay		chr16:83411112-83500614 (+) // 92.17 // q24.1	612434		AL136861	GenBank
221276_s_at	3.07622	up	syncoilin, intermediate filament protein	SYNC	81493	0045103 // intermediate filament-based process // inferred from electronic annotation	0005737 // cytoplasm // inferred from electronic annotation /// 0005829 // cytosol // inferred from electronic annotation /// 0005882 // intermediate filament // inferred from electronic annotation /// 0030018 // Z disc // inferred from electronic annotation /// 0042383 // sarcolemma // inferred from electronic annotation /// 0045202 // synapse // inferred from electronic annotation	0005198 // structural molecule activity // inferred from electronic annotation /// 0005515 // protein binding // inferred from electronic annotation	chr1:32918564-32933460 (-) // 99.05 // p35.1	611750		NM_030786	GenBank
209242_at	3.48208	up	paternally expressed 3	PEG3	5178	0006350 // transcription // inferred from electronic annotation /// 0006355 // regulation of transcription, DNA-dependent // inferred from electronic annotation /// 0006355 // regulation of transcription, DNA-dependent // non-traceable author statement /// 0006915 // apoptosis // inferred from electronic annotation	0005622 // intracellular // inferred from electronic annotation /// 0005634 // nucleus // inferred from electronic annotation /// 0005737 // cytoplasm // inferred from electronic annotation	0003676 // nucleic acid binding // inferred from electronic annotation /// 0003677 // DNA binding // inferred from electronic annotation /// 0003677 // DNA binding // non-traceable author statement /// 0003700 // transcription factor activity // inferred from electronic annotation /// 0008270 // zinc ion binding // inferred from electronic annotation /// 0008270 // zinc ion binding // non-traceab…	chr19:62013259-62043876 (-) // 94.04 // q13.43	601483		AL042588	GenBank
205249_at	4.21447	up	early growth response 2	EGR2	1959	0006350 // transcription // inferred from electronic annotation /// 0006355 // regulation of transcription, DNA-dependent // inferred from electronic annotation /// 0007420 // brain development // traceable author statement /// 0007422 // peripheral nervous system development // traceable author statement /// 0007611 // learning or memory // inferred from electronic annotation /// 0007622 // rhyt…	0005622 // intracellular // inferred from electronic annotation /// 0005634 // nucleus // inferred from electronic annotation	0003676 // nucleic acid binding // inferred from electronic annotation /// 0003677 // DNA binding // inferred from electronic annotation /// 0003700 // transcription factor activity // inferred from direct assay /// 0003700 // transcription factor activity // inferred from electronic annotation /// 0005515 // protein binding // inferred from physical interaction /// 0008270 // zinc ion binding //…	chr10:64241762-64246133 (-) // 99.56 // q21.2	129010 /// 145900 /// 605253 /// 607678		NM_000399	GenBank
215306_at	3.60087	up							chr2:48684378-48685270 (+) // 16.74 // p16.3			AL049443	GenBank
212942_s_at	2.99834	up	KIAA1199	KIAA1199	57214	0007605 // sensory perception of sound // inferred from electronic annotation			chr15:78968946-79031154 (+) // 97.38 // q25.1	608366		AB033025	GenBank
220313_at	2.59119	up	G protein-coupled receptor 88	GPR88	54112	0007165 // signal transduction // inferred from electronic annotation /// 0007186 // G-protein coupled receptor protein signaling pathway // non-traceable author statement /// 0007186 // G-protein coupled receptor protein signaling pathway // inferred from electronic annotation	0005886 // plasma membrane // inferred from electronic annotation /// 0016020 // membrane // inferred from electronic annotation /// 0016021 // integral to membrane // inferred from electronic annotation	0004871 // signal transducer activity // inferred from electronic annotation /// 0004872 // receptor activity // inferred from electronic annotation /// 0004930 // G-protein coupled receptor activity // inferred from electronic annotation	chr1:100776280-100780158 (+) // 94.63 // p21.2	607468	GPCRDB_Other // GenMAPP	NM_022049	GenBank
209687_at	3.10967	up	chemokine (C-X-C motif) ligand 12 (stromal cell-derived factor 1)	CXCL12	6387	0001569 // patterning of blood vessels // inferred from electronic annotation /// 0001667 // ameboidal cell migration // inferred from electronic annotation /// 0001764 // neuron migration // inferred from electronic annotation /// 0006874 // cellular calcium ion homeostasis // traceable author statement /// 0006935 // chemotaxis // traceable author statement /// 0006935 // chemotaxis // inferred…	0005576 // extracellular region // inferred from electronic annotation /// 0005615 // extracellular space // inferred from electronic annotation	0004871 // signal transducer activity // traceable author statement /// 0005102 // receptor binding // traceable author statement /// 0005125 // cytokine activity // inferred from electronic annotation /// 0008009 // chemokine activity // traceable author statement /// 0008009 // chemokine activity // inferred from electronic annotation /// 0008083 // growth factor activity // inferred from elect…	chr10:44192586-44200563 (-) // 81.46 // q11.21	600835 /// 609423		U19495	GenBank
215501_s_at	3.21242	up	dual specificity phosphatase 10	DUSP10	11221	0006470 // protein amino acid dephosphorylation // traceable author statement /// 0006470 // protein amino acid dephosphorylation // inferred from electronic annotation /// 0006950 // response to stress // traceable author statement /// 0007254 // JNK cascade // traceable author statement /// 0016311 // dephosphorylation // inferred from electronic annotation	0005634 // nucleus // traceable author statement /// 0005634 // nucleus // inferred from electronic annotation /// 0005737 // cytoplasm // traceable author statement /// 0005737 // cytoplasm // inferred from electronic annotation	0004721 // phosphoprotein phosphatase activity // inferred from electronic annotation /// 0004721 // phosphoprotein phosphatase activity // traceable author statement /// 0004725 // protein tyrosine phosphatase activity // inferred from electronic annotation /// 0008138 // protein tyrosine/serine/threonine phosphatase activity // inferred from electronic annotation /// 0016787 // hydrolase activi…	chr1:219942114-219982054 (-) // 99.7 // q41	608867		AK022513	GenBank
212135_s_at	2.86811	up	ATPase, Ca++ transporting, plasma membrane 4	ATP2B4	493	0006754 // ATP biosynthetic process // inferred from electronic annotation /// 0006810 // transport // inferred from electronic annotation /// 0006810 // transport // traceable author statement /// 0006811 // ion transport // inferred from electronic annotation /// 0006812 // cation transport // inferred from electronic annotation /// 0006816 // calcium ion transport // inferred from electronic a…	0005886 // plasma membrane // traceable author statement /// 0005886 // plasma membrane // inferred from direct assay /// 0005886 // plasma membrane // inferred from electronic annotation /// 0005887 // integral to plasma membrane // traceable author statement /// 0016020 // membrane // inferred from electronic annotation /// 0016021 // integral to membrane // inferred from electronic annotation	0000166 // nucleotide binding // inferred from electronic annotation /// 0000287 // magnesium ion binding // inferred from electronic annotation /// 0003824 // catalytic activity // inferred from electronic annotation /// 0005388 // calcium-transporting ATPase activity // traceable author statement /// 0005388 // calcium-transporting ATPase activity // inferred from electronic annotation /// 0005…	chr1:201976268-201979832 (+) // 97.74 // q32.1	108732		AW517686	GenBank
205842_s_at	2.67936	up	Janus kinase 2	JAK2	3717	0006468 // protein amino acid phosphorylation // inferred from electronic annotation /// 0006468 // protein amino acid phosphorylation // traceable author statement /// 0006915 // apoptosis // inferred from electronic annotation /// 0006928 // cell motion // traceable author statement /// 0007167 // enzyme linked receptor protein signaling pathway // inferred from electronic annotation /// 000724…	0005634 // nucleus // inferred from direct assay /// 0005737 // cytoplasm // inferred from direct assay /// 0005856 // cytoskeleton // inferred from electronic annotation /// 0005901 // caveola // inferred from electronic annotation /// 0012505 // endomembrane system // inferred from electronic annotation /// 0016020 // membrane // inferred from electronic annotation /// 0045121 // membrane raft …	0000166 // nucleotide binding // inferred from electronic annotation /// 0004672 // protein kinase activity // inferred from electronic annotation /// 0004672 // protein kinase activity // non-traceable author statement /// 0004713 // protein tyrosine kinase activity // inferred from electronic annotation /// 0004713 // protein tyrosine kinase activity // traceable author statement /// 0004715 //…	chr9:5011987-5116892 (+) // 99.6 // p24.1	147796 /// 187950 /// 254450 /// 263300 /// 600880 /// 601626		AF001362	GenBank
224999_at	3.04119	up							chr7:55244731-55246854 (+) // 88.45 // p11.2			BE878463	GenBank
225806_at	3.09906	up	jub, ajuba homolog (Xenopus laevis)	JUB	84962	0007049 // cell cycle // inferred from electronic annotation /// 0007155 // cell adhesion // inferred from electronic annotation /// 0030032 // lamellipodium assembly // inferred from electronic annotation /// 0030334 // regulation of cell migration // inferred from electronic annotation /// 0035313 // wound healing, spreading of epidermal cells // inferred from electronic annotation /// 0043087 …	0005634 // nucleus // inferred from electronic annotation /// 0005737 // cytoplasm // inferred from electronic annotation /// 0005813 // centrosome // inferred from electronic annotation /// 0005856 // cytoskeleton // inferred from electronic annotation /// 0005886 // plasma membrane // inferred from electronic annotation /// 0005925 // focal adhesion // inferred from electronic annotation /// 00…	0005515 // protein binding // inferred from electronic annotation /// 0008270 // zinc ion binding // inferred from electronic annotation /// 0046872 // metal ion binding // inferred from electronic annotation	chr14:22510225-22515726 (-) // 92.59 // q11.2	609066		AI289311	GenBank
239503_at	3.1515	up							chr10:21821594-21822109 (-) // 89.41 // p12.31			AI803010	GenBank
200906_s_at	2.46466	up	palladin, cytoskeletal associated protein	PALLD	23022	0007010 // cytoskeleton organization // non-traceable author statement	0005634 // nucleus // inferred from direct assay /// 0005737 // cytoplasm // inferred from electronic annotation /// 0005856 // cytoskeleton // inferred from electronic annotation /// 0005884 // actin filament // inferred from direct assay	0003779 // actin binding // inferred from electronic annotation /// 0005515 // protein binding // inferred from physical interaction /// 0051371 // muscle alpha-actinin binding // traceable author statement	chr4:170055692-170086145 (+) // 94.85 // q32.3	260350 /// 606856 /// 608092		AK025843	GenBank
217234_s_at	2.41061	up	ezrin	EZR	7430	0007016 // cytoskeletal anchoring at plasma membrane // non-traceable author statement /// 0007159 // leukocyte adhesion // inferred from expression pattern /// 0008360 // regulation of cell shape // inferred from electronic annotation /// 0022614 // membrane to membrane docking // inferred from expression pattern /// 0035088 // establishment or maintenance of apical/basal cell polarity // inferr…	0001726 // ruffle // inferred from direct assay /// 0001931 // uropod // inferred from electronic annotation /// 0005737 // cytoplasm // inferred from electronic annotation /// 0005829 // cytosol // inferred from direct assay /// 0005856 // cytoskeleton // inferred from electronic annotation /// 0005884 // actin filament // inferred from direct assay /// 0005886 // plasma membrane // inferred fro…	0005488 // binding // inferred from electronic annotation /// 0005515 // protein binding // inferred from physical interaction /// 0005515 // protein binding // inferred from electronic annotation /// 0008092 // cytoskeletal protein binding // inferred from electronic annotation /// 0043621 // protein self-association // inferred from physical interaction /// 0050839 // cell adhesion molecule bin…	chr6:159111809-159124646 (-) // 88.73 // q25.3	123900		AF199015	GenBank
229441_at	2.99192	up	Protease, serine, 23	PRSS23	11098	0006508 // proteolysis // inferred from electronic annotation	0005576 // extracellular region // inferred from electronic annotation /// 0005634 // nucleus // inferred from direct assay	0003824 // catalytic activity // inferred from electronic annotation /// 0004252 // serine-type endopeptidase activity // inferred from electronic annotation /// 0008233 // peptidase activity // inferred from electronic annotation /// 0008236 // serine-type peptidase activity // inferred from electronic annotation /// 0016787 // hydrolase activity // inferred from electronic annotation	chr11:86341008-86341591 (+) // 91.23 // q14.2			AI569872	GenBank
243711_at	3.17855	up	dimethylarginine dimethylaminohydrolase 1	DDAH1	23576	0006527 // arginine catabolic process // traceable author statement /// 0007263 // nitric oxide mediated signal transduction // traceable author statement	0005737 // cytoplasm // inferred from electronic annotation	0003824 // catalytic activity // traceable author statement /// 0008270 // zinc ion binding // inferred from electronic annotation /// 0016403 // dimethylargininase activity // inferred from electronic annotation /// 0016787 // hydrolase activity // inferred from electronic annotation /// 0016813 // hydrolase activity, acting on carbon-nitrogen (but not peptide) bonds, in linear amidines // infer…	chr1:85720553-85734529 (-) // 75.11 // p22.3	604743		AI084610	GenBank
228256_s_at	3.10818	up	erythrocyte membrane protein band 4.1 like 4A	EPB41L4A	64097		0005737 // cytoplasm // inferred from electronic annotation /// 0005856 // cytoskeleton // inferred from electronic annotation /// 0019898 // extrinsic to membrane // inferred from electronic annotation	0005488 // binding // inferred from electronic annotation /// 0008092 // cytoskeletal protein binding // inferred from electronic annotation	chr5:111525712-111530001 (-) // 91.1 // q22.2	612141		AU144565	GenBank
221986_s_at	2.55882	up	kelch-like 24 (Drosophila)	KLHL24	54800		0005737 // cytoplasm // inferred from electronic annotation /// 0042995 // cell projection // inferred from electronic annotation /// 0043204 // perikaryon // inferred from electronic annotation	0005515 // protein binding // inferred from electronic annotation	chr3:184836104-184880780 (+) // 92.75 // q27.1	611295		AW006750	GenBank
221903_s_at	2.84623	up	cylindromatosis (turban tumor syndrome)	CYLD	1540	0006412 // translation // inferred from electronic annotation /// 0006511 // ubiquitin-dependent protein catabolic process // non-traceable author statement /// 0006511 // ubiquitin-dependent protein catabolic process // inferred from electronic annotation /// 0007049 // cell cycle // inferred from electronic annotation /// 0019941 // modification-dependent protein catabolic process // inferred f…	0005622 // intracellular // inferred from electronic annotation /// 0005737 // cytoplasm // inferred from electronic annotation /// 0005840 // ribosome // inferred from electronic annotation /// 0005856 // cytoskeleton // non-traceable author statement	0003735 // structural constituent of ribosome // inferred from electronic annotation /// 0004221 // ubiquitin thiolesterase activity // non-traceable author statement /// 0004221 // ubiquitin thiolesterase activity // inferred from electronic annotation /// 0008233 // peptidase activity // inferred from electronic annotation /// 0008234 // cysteine-type peptidase activity // inferred from electro…	chr16:49333485-49390026 (+) // 91.62 // q12.1	132700 /// 601606 /// 605018 /// 605041		BE046443	GenBank
202686_s_at	3.39148	up	AXL receptor tyrosine kinase	AXL	558	0006468 // protein amino acid phosphorylation // inferred from electronic annotation /// 0007165 // signal transduction // traceable author statement	0005887 // integral to plasma membrane // traceable author statement /// 0016020 // membrane // inferred from electronic annotation /// 0016021 // integral to membrane // inferred from electronic annotation /// 0016021 // integral to membrane // non-traceable author statement	0000166 // nucleotide binding // inferred from electronic annotation /// 0004672 // protein kinase activity // inferred from electronic annotation /// 0004713 // protein tyrosine kinase activity // inferred from electronic annotation /// 0004714 // transmembrane receptor protein tyrosine kinase activity // traceable author statement /// 0004714 // transmembrane receptor protein tyrosine kinase ac…	chr19:46416662-46459510 (+) // 91.33 // q13.2	109135		NM_021913	GenBank
220407_s_at	2.92801	up	transforming growth factor, beta 2	TGFB2	7042	0000902 // cell morphogenesis // inferred from direct assay /// 0001501 // skeletal system development // inferred from electronic annotation /// 0001502 // cartilage condensation // inferred from electronic annotation /// 0001525 // angiogenesis // traceable author statement /// 0001568 // blood vessel development // inferred from electronic annotation /// 0001654 // eye development // inferred …	0005576 // extracellular region // not recorded /// 0005576 // extracellular region // inferred from direct assay /// 0005576 // extracellular region // traceable author statement /// 0005576 // extracellular region // inferred from electronic annotation /// 0030424 // axon // inferred from sequence or structural similarity /// 0031012 // extracellular matrix // inferred from direct assay /// 003…	0001540 // beta-amyloid binding // inferred from direct assay /// 0004702 // receptor signaling protein serine/threonine kinase activity // inferred from direct assay /// 0005102 // receptor binding // inferred from mutant phenotype /// 0005114 // type II transforming growth factor beta receptor binding // inferred from direct assay /// 0005114 // type II transforming growth factor beta receptor …	chr1:216586490-216681596 (+) // 96.99 // q41	190220		NM_003238	GenBank
203890_s_at	2.06951	up	death-associated protein kinase 3	DAPK3	1613	0006468 // protein amino acid phosphorylation // inferred from direct assay /// 0006468 // protein amino acid phosphorylation // inferred from electronic annotation /// 0006915 // apoptosis // inferred from electronic annotation /// 0006917 // induction of apoptosis // inferred from mutant phenotype /// 0006917 // induction of apoptosis // inferred from electronic annotation /// 0006917 // induct…	0005634 // nucleus // inferred from sequence or structural similarity /// 0005634 // nucleus // inferred from electronic annotation /// 0005634 // nucleus // traceable author statement /// 0005737 // cytoplasm // inferred from electronic annotation	0000166 // nucleotide binding // inferred from electronic annotation /// 0004672 // protein kinase activity // inferred from electronic annotation /// 0004674 // protein serine/threonine kinase activity // inferred from direct assay /// 0004674 // protein serine/threonine kinase activity // inferred from electronic annotation /// 0005515 // protein binding // inferred from physical interaction //…	chr19:3909451-3920828 (-) // 96.65 // p13.3	603289		BF686824	GenBank
223217_s_at	2.34727	up	nuclear factor of kappa light polypeptide gene enhancer in B-cells inhibitor, zeta	NFKBIZ	64332	0006350 // transcription // inferred from electronic annotation /// 0006355 // regulation of transcription, DNA-dependent // inferred from electronic annotation	0005634 // nucleus // inferred from electronic annotation		chr3:103051114-103062556 (+) // 90.08 // q12.3	608004		BE646573	GenBank
227443_at	2.97233	up	chromosome 9 open reading frame 150	C9orf150	286343				chr9:12811329-12812574 (+) // 96.72 // p23			AI972386	GenBank
202208_s_at	2.9529	up	ADP-ribosylation factor-like 4C	ARL4C	10123	0007264 // small GTPase mediated signal transduction // inferred from electronic annotation	0005622 // intracellular // inferred from electronic annotation /// 0005634 // nucleus // traceable author statement /// 0005634 // nucleus // inferred from electronic annotation	0000166 // nucleotide binding // inferred from electronic annotation /// 0003924 // GTPase activity // traceable author statement /// 0005525 // GTP binding // inferred from electronic annotation	chr2:235068544-235069943 (-) // 94.67 // q37.1	604787		BC001051	GenBank
206825_at	2.66093	up	oxytocin receptor	OXTR	5021	0006936 // muscle contraction // traceable author statement /// 0007165 // signal transduction // inferred from electronic annotation /// 0007166 // cell surface receptor linked signal transduction // traceable author statement /// 0007186 // G-protein coupled receptor protein signaling pathway // inferred from electronic annotation /// 0007565 // female pregnancy // traceable author statement //…	0005886 // plasma membrane // traceable author statement /// 0005886 // plasma membrane // inferred from electronic annotation /// 0005887 // integral to plasma membrane // traceable author statement /// 0016020 // membrane // inferred from electronic annotation /// 0016021 // integral to membrane // inferred from electronic annotation	0004871 // signal transducer activity // inferred from electronic annotation /// 0004872 // receptor activity // inferred from electronic annotation /// 0004930 // G-protein coupled receptor activity // inferred from electronic annotation /// 0004990 // oxytocin receptor activity // traceable author statement /// 0004990 // oxytocin receptor activity // inferred from electronic annotation /// 000…	chr3:8768557-8786300 (-) // 54.53 // p25.3	167055	GPCRDB_Class_A_Rhodopsin-like // GenMAPP /// Peptide_GPCRs // GenMAPP /// Smooth_muscle_contraction // GenMAPP	NM_000916	GenBank
203628_at	2.11308	up	insulin-like growth factor 1 receptor	IGF1R	3480	0006468 // protein amino acid phosphorylation // inferred from electronic annotation /// 0006916 // anti-apoptosis // traceable author statement /// 0006955 // immune response // inferred from mutant phenotype /// 0007165 // signal transduction // traceable author statement /// 0007169 // transmembrane receptor protein tyrosine kinase signaling pathway // inferred from electronic annotation /// 0…	0005792 // microsome // inferred from direct assay /// 0005887 // integral to plasma membrane // inferred by curator /// 0016020 // membrane // inferred from electronic annotation /// 0016020 // membrane // inferred from direct assay /// 0016021 // integral to membrane // inferred from electronic annotation	0000166 // nucleotide binding // inferred from electronic annotation /// 0004672 // protein kinase activity // inferred from electronic annotation /// 0004713 // protein tyrosine kinase activity // inferred from direct assay /// 0004713 // protein tyrosine kinase activity // inferred from electronic annotation /// 0004714 // transmembrane receptor protein tyrosine kinase activity // inferred from…	chr15:97010284-97320622 (+) // 97.53 // q26.3	147370 /// 270450		H05812	GenBank
220327_at	3.06324	up	vestigial like 3 (Drosophila)	VGLL3	389136	0006350 // transcription // inferred from electronic annotation /// 0006355 // regulation of transcription, DNA-dependent // inferred from electronic annotation /// 0045449 // regulation of transcription // inferred from electronic annotation	0005634 // nucleus // inferred from electronic annotation	0030528 // transcription regulator activity // inferred from electronic annotation	chr3:87069814-87071360 (-) // 71.62 // p12.1	609980		NM_016206	GenBank
210511_s_at	3.03814	up	inhibin, beta A	INHBA	3624	0000082 // G1/S transition of mitotic cell cycle // inferred from direct assay /// 0001501 // skeletal system development // traceable author statement /// 0001541 // ovarian follicle development // non-traceable author statement /// 0006917 // induction of apoptosis // inferred from direct assay /// 0006917 // induction of apoptosis // inferred from sequence or structural similarity /// 0006952 …	0005576 // extracellular region // inferred from direct assay /// 0005576 // extracellular region // inferred from electronic annotation /// 0005576 // extracellular region // inferred from sequence or structural similarity /// 0043509 // activin A complex // inferred from direct assay /// 0043512 // inhibin A complex // inferred from direct assay	0004871 // signal transducer activity // traceable author statement /// 0005102 // receptor binding // inferred from electronic annotation /// 0005125 // cytokine activity // inferred from direct assay /// 0005125 // cytokine activity // inferred from sequence or structural similarity /// 0005179 // hormone activity // traceable author statement /// 0005179 // hormone activity // inferred from el…	chr7:41695656-41706734 (-) // 90.39 // p14.1	147290	TGF_Beta_Signaling_Pathway // GenMAPP	M13436	GenBank
212136_at	3.08849	up	ATPase, Ca++ transporting, plasma membrane 4	ATP2B4	493	0006754 // ATP biosynthetic process // inferred from electronic annotation /// 0006810 // transport // inferred from electronic annotation /// 0006810 // transport // traceable author statement /// 0006811 // ion transport // inferred from electronic annotation /// 0006812 // cation transport // inferred from electronic annotation /// 0006816 // calcium ion transport // inferred from electronic a…	0005886 // plasma membrane // traceable author statement /// 0005886 // plasma membrane // inferred from direct assay /// 0005886 // plasma membrane // inferred from electronic annotation /// 0005887 // integral to plasma membrane // traceable author statement /// 0016020 // membrane // inferred from electronic annotation /// 0016021 // integral to membrane // inferred from electronic annotation	0000166 // nucleotide binding // inferred from electronic annotation /// 0000287 // magnesium ion binding // inferred from electronic annotation /// 0003824 // catalytic activity // inferred from electronic annotation /// 0005388 // calcium-transporting ATPase activity // traceable author statement /// 0005388 // calcium-transporting ATPase activity // inferred from electronic annotation /// 0005…	chr1:201976268-201979832 (+) // 97.74 // q32.1	108732		AW517686	GenBank
226216_at	2.62284	up	insulin receptor	INSR	3643	0000187 // activation of MAPK activity // inferred from mutant phenotype /// 0001934 // positive regulation of protein amino acid phosphorylation // inferred from direct assay /// 0003007 // heart morphogenesis // inferred from mutant phenotype /// 0005975 // carbohydrate metabolic process // inferred from electronic annotation /// 0006468 // protein amino acid phosphorylation // inferred from el…	0005768 // endosome // inferred from electronic annotation /// 0005792 // microsome // inferred from direct assay /// 0005829 // cytosol // inferred from electronic annotation /// 0005886 // plasma membrane // not recorded /// 0005886 // plasma membrane // inferred from electronic annotation /// 0005886 // plasma membrane // inferred by curator /// 0005887 // integral to plasma membrane // inferr…	0000166 // nucleotide binding // inferred from electronic annotation /// 0004672 // protein kinase activity // inferred from electronic annotation /// 0004713 // protein tyrosine kinase activity // inferred from electronic annotation /// 0004713 // protein tyrosine kinase activity // inferred from direct assay /// 0004713 // protein tyrosine kinase activity // inferred from mutant phenotype /// 0…	chr19:7064325-7067184 (-) // 95.44 // p13.2	147670 /// 246200 /// 262190 /// 609968 /// 610549		W84556	GenBank
227827_at	3.43646	up							chr4:186798113-186799907 (-) // 95.56 // q35.1			AW138143	GenBank
208460_at	2.54832	up	gap junction protein, gamma 1, 45kDa	GJC1	10052	0001570 // vasculogenesis // inferred from electronic annotation /// 0006810 // transport // non-traceable author statement /// 0006936 // muscle contraction // traceable author statement /// 0007043 // cell-cell junction assembly // traceable author statement /// 0007154 // cell communication // inferred from electronic annotation /// 0007267 // cell-cell signaling // inferred from electronic an…	0005886 // plasma membrane // inferred from electronic annotation /// 0005921 // gap junction // inferred from electronic annotation /// 0005921 // gap junction // traceable author statement /// 0005922 // connexon complex // inferred from electronic annotation /// 0016020 // membrane // inferred from electronic annotation /// 0016021 // integral to membrane // inferred from electronic annotation…	0005515 // protein binding // inferred from electronic annotation	chr17:40237520-40238711 (-) // 99.75 // q21.31	608655		NM_005497	GenBank
213375_s_at	3.16986	up	NEDD4 binding protein 2-like 1	N4BP2L1	90634				chr13:31873716-31900315 (-) // 70.57 // q13.1			N80918	GenBank
213413_at	2.77245	up	stonin 1	STON1	11037	0006350 // transcription // inferred from electronic annotation /// 0006355 // regulation of transcription, DNA-dependent // inferred from electronic annotation /// 0006366 // transcription from RNA polymerase II promoter // traceable author statement /// 0006367 // transcription initiation from RNA polymerase II promoter // inferred from electronic annotation /// 0006886 // intracellular protein…	0005634 // nucleus // inferred from direct assay /// 0005634 // nucleus // inferred from electronic annotation /// 0005672 // transcription factor TFIIA complex // inferred from electronic annotation /// 0005737 // cytoplasm // inferred from electronic annotation /// 0005737 // cytoplasm // inferred from direct assay /// 0016020 // membrane // inferred from electronic annotation /// 0030131 // cl…	0003677 // DNA binding // inferred from electronic annotation /// 0003702 // RNA polymerase II transcription factor activity // inferred from electronic annotation /// 0003702 // RNA polymerase II transcription factor activity // traceable author statement /// 0003713 // transcription coactivator activity // traceable author statement /// 0005515 // protein binding // inferred from electronic ann…	chr2:48676773-48679537 (+) // 81.75 // p16.3	605357		BG434174	GenBank
226450_at	2.58852	up	insulin receptor	INSR	3643	0000187 // activation of MAPK activity // inferred from mutant phenotype /// 0001934 // positive regulation of protein amino acid phosphorylation // inferred from direct assay /// 0003007 // heart morphogenesis // inferred from mutant phenotype /// 0005975 // carbohydrate metabolic process // inferred from electronic annotation /// 0006468 // protein amino acid phosphorylation // inferred from el…	0005768 // endosome // inferred from electronic annotation /// 0005792 // microsome // inferred from direct assay /// 0005829 // cytosol // inferred from electronic annotation /// 0005886 // plasma membrane // not recorded /// 0005886 // plasma membrane // inferred from electronic annotation /// 0005886 // plasma membrane // inferred by curator /// 0005887 // integral to plasma membrane // inferr…	0000166 // nucleotide binding // inferred from electronic annotation /// 0004672 // protein kinase activity // inferred from electronic annotation /// 0004713 // protein tyrosine kinase activity // inferred from electronic annotation /// 0004713 // protein tyrosine kinase activity // inferred from direct assay /// 0004713 // protein tyrosine kinase activity // inferred from mutant phenotype /// 0…	chr19:7063265-7064963 (-) // 98.84 // p13.2	147670 /// 246200 /// 262190 /// 609968 /// 610549		AV703054	GenBank
235086_at	3.15092	up	Thrombospondin 1	THBS1	7057	0000187 // activation of MAPK activity // inferred from mutant phenotype /// 0001666 // response to hypoxia // non-traceable author statement /// 0001937 // negative regulation of endothelial cell proliferation // inferred from direct assay /// 0001937 // negative regulation of endothelial cell proliferation // inferred from mutant phenotype /// 0001953 // negative regulation of cell-matrix adhes…	0005576 // extracellular region // not recorded /// 0005576 // extracellular region // inferred from electronic annotation /// 0005577 // fibrinogen complex // inferred from direct assay /// 0005615 // extracellular space // inferred from electronic annotation /// 0005615 // extracellular space // inferred from direct assay /// 0009897 // external side of plasma membrane // inferred from direct a…	0001948 // glycoprotein binding // non-traceable author statement /// 0001968 // fibronectin binding // inferred from physical interaction /// 0005178 // integrin binding // inferred from mutant phenotype /// 0005198 // structural molecule activity // inferred from electronic annotation /// 0005509 // calcium ion binding // inferred from electronic annotation /// 0005509 // calcium ion binding //…	chr15:37677082-37678657 (+) // 74.35 // q14	188060	Inflammatory_Response_Pathway // GenMAPP /// TGF_Beta_Signaling_Pathway // GenMAPP	AW956580	GenBank
209305_s_at	2.75307	up	growth arrest and DNA-damage-inducible, beta	GADD45B	4616	0000185 // activation of MAPKKK activity // traceable author statement /// 0000186 // activation of MAPKK activity // inferred from electronic annotation /// 0006469 // negative regulation of protein kinase activity // inferred from electronic annotation /// 0006915 // apoptosis // traceable author statement /// 0006915 // apoptosis // inferred from electronic annotation /// 0006950 // response t…		0005515 // protein binding // inferred from electronic annotation	chr19:2427256-2428664 (+) // 100.0 // p13.3	604948		AF078077	GenBank
230741_at	2.65321	up							chr12:120109740-120110217 (+) // 97.15 // q24.31			AI655467	GenBank
228176_at	2.50809	up	sphingosine-1-phosphate receptor 3	S1PR3	1903	0001816 // cytokine production // inferred from electronic annotation /// 0006954 // inflammatory response // traceable author statement /// 0006954 // inflammatory response // inferred from electronic annotation /// 0007165 // signal transduction // inferred from electronic annotation /// 0007186 // G-protein coupled receptor protein signaling pathway // traceable author statement /// 0007186 //…	0005886 // plasma membrane // traceable author statement /// 0005886 // plasma membrane // inferred from electronic annotation /// 0005887 // integral to plasma membrane // traceable author statement /// 0016020 // membrane // inferred from electronic annotation /// 0016021 // integral to membrane // inferred from electronic annotation	0001619 // lysosphingolipid and lysophosphatidic acid receptor activity // inferred from electronic annotation /// 0004871 // signal transducer activity // inferred from electronic annotation /// 0004872 // receptor activity // inferred from electronic annotation /// 0004930 // G-protein coupled receptor activity // traceable author statement /// 0004930 // G-protein coupled receptor activity // …	chr9:90809160-90809745 (+) // 78.27 // q22.1	601965	S1P_Signaling // GenMAPP /// Small_ligand_GPCRs // GenMAPP	AA534817	GenBank
234989_at	2.4872	up	non-protein coding RNA 84	NCRNA00084	283131				chr11:64955726-64956977 (+) // 38.86 // q13.1	612769		AV699657	GenBank
237285_at	3.46656	up	sorbin and SH3 domain containing 2	SORBS2	8470		0005622 // intracellular // inferred from electronic annotation /// 0005634 // nucleus // non-traceable author statement /// 0005634 // nucleus // traceable author statement /// 0005737 // cytoplasm // inferred from electronic annotation /// 0015629 // actin cytoskeleton // traceable author statement /// 0030018 // Z disc // non-traceable author statement	0005200 // structural constituent of cytoskeleton // traceable author statement /// 0005515 // protein binding // non-traceable author statement /// 0008093 // cytoskeletal adaptor activity // traceable author statement /// 0008270 // zinc ion binding // inferred from electronic annotation /// 0008307 // structural constituent of muscle // traceable author statement	chr4:186814603-186815079 (-) // 100.0 // q35.1			BF056896	GenBank
202074_s_at	3.58328	up	optineurin	OPTN	10133	0000042 // protein targeting to Golgi // inferred from mutant phenotype /// 0007030 // Golgi organization // inferred from mutant phenotype /// 0007165 // signal transduction // traceable author statement /// 0008219 // cell death // traceable author statement /// 0043001 // Golgi to plasma membrane protein transport // inferred from mutant phenotype	0005737 // cytoplasm // traceable author statement /// 0005737 // cytoplasm // inferred from direct assay /// 0005737 // cytoplasm // inferred from electronic annotation /// 0005794 // Golgi apparatus // inferred from direct assay /// 0005794 // Golgi apparatus // inferred from electronic annotation	0008022 // protein C-terminus binding // inferred from physical interaction	chr10:13182215-13218926 (+) // 98.46 // p13	137760 /// 602432 /// 606657		NM_021980	GenBank
230258_at	2.15976	up	GLIS family zinc finger 3	GLIS3	169792	0000122 // negative regulation of transcription from RNA polymerase II promoter // inferred from sequence or structural similarity /// 0000122 // negative regulation of transcription from RNA polymerase II promoter // inferred from electronic annotation /// 0006350 // transcription // inferred from electronic annotation /// 0006355 // regulation of transcription, DNA-dependent // inferred from el…	0005622 // intracellular // inferred from electronic annotation /// 0005634 // nucleus // inferred from electronic annotation /// 0005634 // nucleus // inferred from sequence or structural similarity /// 0044428 // nuclear part // inferred from electronic annotation	0003676 // nucleic acid binding // inferred from electronic annotation /// 0003677 // DNA binding // inferred from electronic annotation /// 0003700 // transcription factor activity // inferred from electronic annotation /// 0003704 // specific RNA polymerase II transcription factor activity // inferred from sequence or structural similarity /// 0003704 // specific RNA polymerase II transcription…	chr9:3815254-3815948 (-) // 95.0 // p24.2	610192 /// 610199		AI277316	GenBank
215223_s_at	3.59815	up	superoxide dismutase 2, mitochondrial	SOD2	6648	0000302 // response to reactive oxygen species // inferred from electronic annotation /// 0000303 // response to superoxide // inferred from electronic annotation /// 0000303 // response to superoxide // inferred from mutant phenotype /// 0001306 // age-dependent response to oxidative stress // inferred from electronic annotation /// 0001315 // age-dependent response to reactive oxygen species //…	0005739 // mitochondrion // inferred from electronic annotation /// 0005739 // mitochondrion // inferred from direct assay /// 0005743 // mitochondrial inner membrane // inferred from electronic annotation /// 0005759 // mitochondrial matrix // inferred from electronic annotation /// 0005759 // mitochondrial matrix // traceable author statement	0004784 // superoxide dismutase activity // inferred from direct assay /// 0004784 // superoxide dismutase activity // inferred from electronic annotation /// 0004784 // superoxide dismutase activity // inferred from mutant phenotype /// 0005515 // protein binding // inferred from physical interaction /// 0016491 // oxidoreductase activity // inferred from electronic annotation /// 0030145 // man…	chr6:160020140-160034256 (-) // 90.52 // q25.3	147460		W46388	GenBank
227826_s_at	3.40621	up							chr4:186798113-186799907 (-) // 95.56 // q35.1			AW138143	GenBank
211986_at	3.2729	up	AHNAK nucleoprotein	AHNAK	79026	0007399 // nervous system development // non-traceable author statement	0005634 // nucleus // non-traceable author statement /// 0005634 // nucleus // inferred from electronic annotation	0003676 // nucleic acid binding // inferred from electronic annotation /// 0005515 // protein binding // inferred from electronic annotation	chr11:62039949-62050658 (-) // 94.83 // q12.3	103390		BG287862	GenBank
203872_at	3.19974	up	actin, alpha 1, skeletal muscle	ACTA1	58	0006936 // muscle contraction // traceable author statement /// 0030240 // muscle thin filament assembly // inferred from mutant phenotype /// 0030240 // muscle thin filament assembly // inferred from sequence or structural similarity /// 0048741 // skeletal muscle fiber development // inferred from sequence or structural similarity /// 0048741 // skeletal muscle fiber development // inferred fro…	0001725 // stress fiber // inferred from direct assay /// 0001725 // stress fiber // inferred from sequence or structural similarity /// 0005737 // cytoplasm // inferred from electronic annotation /// 0005856 // cytoskeleton // inferred from electronic annotation /// 0005865 // striated muscle thin filament // inferred from direct assay /// 0005865 // striated muscle thin filament // inferred fro…	0000166 // nucleotide binding // inferred from electronic annotation /// 0005200 // structural constituent of cytoskeleton // traceable author statement /// 0005515 // protein binding // inferred from physical interaction /// 0005515 // protein binding // inferred from electronic annotation /// 0005515 // protein binding // inferred from sequence or structural similarity /// 0005524 // ATP bindin…	chr1:227633731-227636464 (-) // 99.71 // q42.13	102610 /// 161800 /// 255310	Smooth_muscle_contraction // GenMAPP /// Smooth_muscle_contraction // GenMAPP /// Smooth_muscle_contraction // GenMAPP /// Striated_muscle_contraction // GenMAPP /// Striated_muscle_contraction // GenMAPP /// Striated_muscle_contraction // GenMAPP	NM_001100	GenBank
243179_at	3.03015	up	Hypothetical protein LOC100130360	LOC100130360	100130360				chr6:16874400-16875092 (+) // 59.74 // p22.3			BG231554	GenBank
204533_at	3.21038	up	chemokine (C-X-C motif) ligand 10	CXCL10	3627	0006935 // chemotaxis // traceable author statement /// 0006935 // chemotaxis // inferred from electronic annotation /// 0006954 // inflammatory response // traceable author statement /// 0006954 // inflammatory response // inferred from electronic annotation /// 0006955 // immune response // inferred from electronic annotation /// 0007165 // signal transduction // inferred from electronic annota…	0005576 // extracellular region // inferred from electronic annotation /// 0005615 // extracellular space // inferred from electronic annotation	0005102 // receptor binding // traceable author statement /// 0005125 // cytokine activity // inferred from electronic annotation /// 0008009 // chemokine activity // traceable author statement /// 0008009 // chemokine activity // inferred from electronic annotation /// 0008603 // cAMP-dependent protein kinase regulator activity // traceable author statement	chr4:77161296-77163674 (-) // 99.66 // q21.1	147310		NM_001565	GenBank
244570_at	3.91504	up	hypothetical protein LOC100130360	LOC100130360	100130360				chr6:16870789-16871452 (+) // 98.33 // p22.3			AA002022	GenBank
243947_s_at	3.17646	up							chr21:42304246-42304772 (+) // 100.0 // q22.3			AW300612	GenBank
225912_at	2.63166	up	tumor protein p53 inducible nuclear protein 1	TP53INP1	94241	0006915 // apoptosis // inferred from electronic annotation	0005634 // nucleus // inferred from electronic annotation		chr8:96006952-96010579 (-) // 96.63 // q22.1	606185		AW341649	GenBank
207236_at	1.99651	up	zinc finger protein 345	ZNF345	25850	0000122 // negative regulation of transcription from RNA polymerase II promoter // traceable author statement /// 0006350 // transcription // inferred from electronic annotation /// 0006355 // regulation of transcription, DNA-dependent // inferred from electronic annotation /// 0006359 // regulation of transcription from RNA polymerase III promoter // traceable author statement	0005622 // intracellular // inferred from electronic annotation /// 0005634 // nucleus // inferred from electronic annotation	0003676 // nucleic acid binding // inferred from electronic annotation /// 0003677 // DNA binding // inferred from electronic annotation /// 0003704 // specific RNA polymerase II transcription factor activity // traceable author statement /// 0003709 // RNA polymerase III transcription factor activity // traceable author statement /// 0008270 // zinc ion binding // inferred from electronic annota…	chr19:42033631-42061343 (+) // 99.9 // q13.12			NM_003419	GenBank
210716_s_at	2.49416	up	CAP-GLY domain containing linker protein 1	CLIP1	6249	0007067 // mitosis // traceable author statement	0000776 // kinetochore // traceable author statement /// 0005737 // cytoplasm // inferred from electronic annotation /// 0005768 // endosome // traceable author statement /// 0005856 // cytoskeleton // inferred from electronic annotation /// 0005874 // microtubule // inferred from electronic annotation /// 0005881 // cytoplasmic microtubule // inferred from electronic annotation /// 0005882 // in…	0003676 // nucleic acid binding // inferred from electronic annotation /// 0005515 // protein binding // inferred from physical interaction /// 0005515 // protein binding // inferred from electronic annotation /// 0008017 // microtubule binding // traceable author statement /// 0008270 // zinc ion binding // inferred from electronic annotation /// 0042803 // protein homodimerization activity // t…	chr12:121322542-121431060 (-) // 98.9 // q24.31	179838		M97501	GenBank
207173_x_at	2.83055	up	cadherin 11, type 2, OB-cadherin (osteoblast)	CDH11	1009	0001501 // skeletal system development // traceable author statement /// 0001503 // ossification // non-traceable author statement /// 0007155 // cell adhesion // inferred from electronic annotation /// 0007155 // cell adhesion // traceable author statement /// 0007156 // homophilic cell adhesion // non-traceable author statement /// 0007156 // homophilic cell adhesion // inferred from electronic…	0005737 // cytoplasm // inferred from electronic annotation /// 0005886 // plasma membrane // inferred from electronic annotation /// 0016020 // membrane // inferred from electronic annotation /// 0016021 // integral to membrane // non-traceable author statement /// 0016021 // integral to membrane // inferred from electronic annotation	0005509 // calcium ion binding // inferred from electronic annotation /// 0005515 // protein binding // inferred from physical interaction /// 0005515 // protein binding // inferred from electronic annotation	chr16:63538185-63713428 (-) // 99.67 // q21	600023		D21254	GenBank
235556_at	1.94544	up							chr5:172498048-172498889 (+) // 98.47 // q35.2			AL037805	GenBank
204748_at	2.77848	up	prostaglandin-endoperoxide synthase 2 (prostaglandin G/H synthase and cyclooxygenase)	PTGS2	5743	0001516 // prostaglandin biosynthetic process // inferred from electronic annotation /// 0006633 // fatty acid biosynthetic process // inferred from electronic annotation /// 0006693 // prostaglandin metabolic process // traceable author statement /// 0006928 // cell motion // traceable author statement /// 0006979 // response to oxidative stress // inferred from electronic annotation /// 0008217…	0005634 // nucleus // inferred from sequence or structural similarity /// 0005737 // cytoplasm // inferred from direct assay /// 0005737 // cytoplasm // inferred from sequence or structural similarity /// 0005737 // cytoplasm // inferred from electronic annotation /// 0005783 // endoplasmic reticulum // inferred from electronic annotation /// 0005788 // endoplasmic reticulum lumen // not recorded…	0004601 // peroxidase activity // not recorded /// 0004601 // peroxidase activity // non-traceable author statement /// 0004601 // peroxidase activity // inferred from electronic annotation /// 0004666 // prostaglandin-endoperoxide synthase activity // non-traceable author statement /// 0004666 // prostaglandin-endoperoxide synthase activity // inferred from electronic annotation /// 0004666 // p…	chr1:184907591-184916179 (-) // 97.42 // q31.1	600262	Eicosanoid_Synthesis // GenMAPP /// Prostaglandin_synthesis_regulation // GenMAPP	NM_000963	GenBank
200878_at	2.62642	up	endothelial PAS domain protein 1	EPAS1	2034	0001525 // angiogenesis // inferred from electronic annotation /// 0001666 // response to hypoxia // inferred from direct assay /// 0001666 // response to hypoxia // inferred from electronic annotation /// 0001892 // embryonic placenta development // inferred from electronic annotation /// 0001974 // blood vessel remodeling // inferred from electronic annotation /// 0002027 // regulation of heart…	0005634 // nucleus // inferred from electronic annotation /// 0005667 // transcription factor complex // inferred from direct assay /// 0005667 // transcription factor complex // inferred from physical interaction /// 0005667 // transcription factor complex // inferred from electronic annotation /// 0005737 // cytoplasm // inferred from electronic annotation	0003677 // DNA binding // inferred from electronic annotation /// 0003677 // DNA binding // inferred from genetic interaction /// 0003700 // transcription factor activity // inferred from electronic annotation /// 0003705 // RNA polymerase II transcription factor activity, enhancer binding // traceable author statement /// 0003713 // transcription coactivator activity // traceable author statemen…	chr2:46378085-46467340 (+) // 96.6 // p21	603349 /// 611783		AF052094	GenBank
200907_s_at	2.61198	up	palladin, cytoskeletal associated protein	PALLD	23022	0007010 // cytoskeleton organization // non-traceable author statement	0005634 // nucleus // inferred from direct assay /// 0005737 // cytoplasm // inferred from electronic annotation /// 0005856 // cytoskeleton // inferred from electronic annotation /// 0005884 // actin filament // inferred from direct assay	0003779 // actin binding // inferred from electronic annotation /// 0005515 // protein binding // inferred from physical interaction /// 0051371 // muscle alpha-actinin binding // traceable author statement	chr4:170055692-170086145 (+) // 94.85 // q32.3	260350 /// 606856 /// 608092		AU157932	GenBank
216841_s_at	3.52089	up	superoxide dismutase 2, mitochondrial	SOD2	6648	0000302 // response to reactive oxygen species // inferred from electronic annotation /// 0000303 // response to superoxide // inferred from electronic annotation /// 0000303 // response to superoxide // inferred from mutant phenotype /// 0001306 // age-dependent response to oxidative stress // inferred from electronic annotation /// 0001315 // age-dependent response to reactive oxygen species //…	0005739 // mitochondrion // inferred from electronic annotation /// 0005739 // mitochondrion // inferred from direct assay /// 0005743 // mitochondrial inner membrane // inferred from electronic annotation /// 0005759 // mitochondrial matrix // inferred from electronic annotation /// 0005759 // mitochondrial matrix // traceable author statement	0004784 // superoxide dismutase activity // inferred from direct assay /// 0004784 // superoxide dismutase activity // inferred from electronic annotation /// 0004784 // superoxide dismutase activity // inferred from mutant phenotype /// 0005515 // protein binding // inferred from physical interaction /// 0016491 // oxidoreductase activity // inferred from electronic annotation /// 0030145 // man…	chr6:160023301-160034249 (-) // 88.88 // q25.3	147460		X15132	GenBank
204457_s_at	2.88696	up	growth arrest-specific 1	GAS1	2619	0002053 // positive regulation of mesenchymal cell proliferation // inferred from electronic annotation /// 0007049 // cell cycle // inferred from electronic annotation /// 0007050 // cell cycle arrest // traceable author statement /// 0007050 // cell cycle arrest // inferred from electronic annotation /// 0007411 // axon guidance // inferred from electronic annotation /// 0008285 // negative reg…	0005886 // plasma membrane // inferred from electronic annotation /// 0016020 // membrane // inferred from electronic annotation /// 0031225 // anchored to membrane // inferred from electronic annotation /// 0046658 // anchored to plasma membrane // inferred from sequence or structural similarity	0005515 // protein binding // inferred from electronic annotation	chr9:88749097-88751924 (-) // 91.58 // q21.33	139185		NM_002048	GenBank
216048_s_at	1.79017	up	Rho-related BTB domain containing 3	RHOBTB3	22836		0005634 // nucleus // inferred from direct assay /// 0043231 // intracellular membrane-bounded organelle // inferred from direct assay	0003924 // GTPase activity // non-traceable author statement /// 0005515 // protein binding // inferred from electronic annotation	chr5:95093316-95117553 (+) // 83.63 // q15	607353		AK023621	GenBank
210026_s_at	2.63783	up	caspase recruitment domain family, member 10	CARD10	29775	0006461 // protein complex assembly // non-traceable author statement /// 0007250 // activation of NF-kappaB-inducing kinase activity // inferred from direct assay /// 0007250 // activation of NF-kappaB-inducing kinase activity // inferred from sequence or structural similarity /// 0042981 // regulation of apoptosis // inferred from electronic annotation	0005622 // intracellular // inferred from electronic annotation /// 0005737 // cytoplasm // non-traceable author statement /// 0005737 // cytoplasm // inferred from electronic annotation /// 0032449 // CBM complex // non-traceable author statement	0005515 // protein binding // inferred from physical interaction /// 0005515 // protein binding // inferred from electronic annotation /// 0005515 // protein binding // inferred from sequence or structural similarity /// 0030159 // receptor signaling complex scaffold activity // non-traceable author statement	chr22:36216348-36245193 (-) // 96.91 // q13.1	607209		AY028896	GenBank
202437_s_at	3.12449	up	cytochrome P450, family 1, subfamily B, polypeptide 1	CYP1B1	1545	0006725 // cellular aromatic compound metabolic process // inferred from electronic annotation /// 0007601 // visual perception // traceable author statement /// 0008210 // estrogen metabolic process // inferred from electronic annotation /// 0009404 // toxin metabolic process // inferred from electronic annotation /// 0010033 // response to organic substance // inferred from electronic annotatio…	0005783 // endoplasmic reticulum // inferred from electronic annotation /// 0005789 // endoplasmic reticulum membrane // inferred from electronic annotation /// 0005792 // microsome // inferred from electronic annotation /// 0016020 // membrane // inferred from electronic annotation	0004497 // monooxygenase activity // traceable author statement /// 0004497 // monooxygenase activity // inferred from electronic annotation /// 0005506 // iron ion binding // inferred from electronic annotation /// 0005515 // protein binding // inferred from physical interaction /// 0009055 // electron carrier activity // inferred from electronic annotation /// 0016491 // oxidoreductase activity…	chr2:38148249-38156796 (-) // 99.4 // p22.2	137750 /// 137760 /// 231300 /// 601771 /// 604229		NM_000104	GenBank
226436_at	4.34572	up	Ras association (RalGDS/AF-6) domain family member 4	RASSF4	83937	0007049 // cell cycle // inferred from electronic annotation /// 0007165 // signal transduction // inferred from electronic annotation /// 0045786 // negative regulation of cell cycle // inferred from electronic annotation		0005515 // protein binding // inferred from electronic annotation	chr10:44809573-44810168 (+) // 87.61 // q11.21	610559		N49935	GenBank
223380_s_at	2.00952	up	LATS, large tumor suppressor, homolog 2 (Drosophila)	LATS2	26524	0000082 // G1/S transition of mitotic cell cycle // inferred from direct assay /// 0000082 // G1/S transition of mitotic cell cycle // inferred from electronic annotation /// 0006468 // protein amino acid phosphorylation // inferred from direct assay /// 0006468 // protein amino acid phosphorylation // inferred from electronic annotation /// 0007049 // cell cycle // inferred from electronic annot…	0000922 // spindle pole // inferred from direct assay /// 0000922 // spindle pole // inferred from electronic annotation /// 0005634 // nucleus // non-traceable author statement /// 0005634 // nucleus // inferred from direct assay /// 0005737 // cytoplasm // inferred from electronic annotation /// 0005813 // centrosome // inferred from electronic annotation	0000166 // nucleotide binding // inferred from electronic annotation /// 0000287 // magnesium ion binding // inferred from electronic annotation /// 0004672 // protein kinase activity // inferred from electronic annotation /// 0004674 // protein serine/threonine kinase activity // inferred from direct assay /// 0004674 // protein serine/threonine kinase activity // inferred from electronic annota…	chr13:20446578-20533654 (-) // 97.8 // q12.11	604861		AF207547	GenBank
220123_at	2.77806	up	solute carrier family 35, member F5	SLC35F5	80255	0006810 // transport // inferred from electronic annotation	0016020 // membrane // inferred from electronic annotation /// 0016021 // integral to membrane // inferred from electronic annotation		chr2:114215931-114230667 (-) // 99.04 // q14.1			NM_025181	GenBank
226292_at	2.96181	up	calpain 5	CAPN5	726	0006508 // proteolysis // inferred from electronic annotation /// 0007165 // signal transduction // traceable author statement	0005622 // intracellular // inferred from electronic annotation	0004197 // cysteine-type endopeptidase activity // inferred from electronic annotation /// 0004198 // calcium-dependent cysteine-type endopeptidase activity // traceable author statement /// 0004198 // calcium-dependent cysteine-type endopeptidase activity // inferred from electronic annotation /// 0008233 // peptidase activity // inferred from electronic annotation /// 0008234 // cysteine-type p…	chr11:76514145-76514851 (+) // 69.16 // q13.5	602537	Integrin-mediated_cell_adhesion_KEGG // GenMAPP	BF195709	GenBank
205858_at	3.92052	up	nerve growth factor receptor (TNFR superfamily, member 16)	NGFR	4804	0006915 // apoptosis // inferred from electronic annotation /// 0006917 // induction of apoptosis // inferred from electronic annotation /// 0007165 // signal transduction // inferred from electronic annotation /// 0007275 // multicellular organismal development // inferred from electronic annotation /// 0007399 // nervous system development // inferred from electronic annotation /// 0007411 // a…	0005634 // nucleus // inferred from electronic annotation /// 0005634 // nucleus // inferred from direct assay /// 0005737 // cytoplasm // inferred from electronic annotation /// 0005737 // cytoplasm // inferred from direct assay /// 0005886 // plasma membrane // traceable author statement /// 0005886 // plasma membrane // inferred from electronic annotation /// 0005886 // plasma membrane // infe…	0004871 // signal transducer activity // traceable author statement /// 0004872 // receptor activity // inferred from electronic annotation /// 0004872 // receptor activity // traceable author statement /// 0004888 // transmembrane receptor activity // traceable author statement /// 0005030 // neurotrophin receptor activity // inferred from electronic annotation /// 0005035 // death receptor acti…	chr17:44927665-44947360 (+) // 95.89 // q21.33	162010	Apoptosis_KEGG // GenMAPP	NM_002507	GenBank
1554997_a_at	1.91423	up	prostaglandin-endoperoxide synthase 2 (prostaglandin G/H synthase and cyclooxygenase)	PTGS2	5743	0001516 // prostaglandin biosynthetic process // inferred from electronic annotation /// 0006633 // fatty acid biosynthetic process // inferred from electronic annotation /// 0006693 // prostaglandin metabolic process // traceable author statement /// 0006928 // cell motion // traceable author statement /// 0006979 // response to oxidative stress // inferred from electronic annotation /// 0008217…	0005634 // nucleus // inferred from sequence or structural similarity /// 0005737 // cytoplasm // inferred from direct assay /// 0005737 // cytoplasm // inferred from sequence or structural similarity /// 0005737 // cytoplasm // inferred from electronic annotation /// 0005783 // endoplasmic reticulum // inferred from electronic annotation /// 0005788 // endoplasmic reticulum lumen // not recorded…	0004601 // peroxidase activity // not recorded /// 0004601 // peroxidase activity // non-traceable author statement /// 0004601 // peroxidase activity // inferred from electronic annotation /// 0004666 // prostaglandin-endoperoxide synthase activity // non-traceable author statement /// 0004666 // prostaglandin-endoperoxide synthase activity // inferred from electronic annotation /// 0004666 // p…	chr1:184908648-184916142 (-) // 97.36 // q31.1	600262	Eicosanoid_Synthesis // GenMAPP /// Prostaglandin_synthesis_regulation // GenMAPP	AY151286	GenBank
228776_at	2.7714	up	gap junction protein, gamma 1, 45kDa	GJC1	10052	0001570 // vasculogenesis // inferred from electronic annotation /// 0006810 // transport // non-traceable author statement /// 0006936 // muscle contraction // traceable author statement /// 0007043 // cell-cell junction assembly // traceable author statement /// 0007154 // cell communication // inferred from electronic annotation /// 0007267 // cell-cell signaling // inferred from electronic an…	0005886 // plasma membrane // inferred from electronic annotation /// 0005921 // gap junction // inferred from electronic annotation /// 0005921 // gap junction // traceable author statement /// 0005922 // connexon complex // inferred from electronic annotation /// 0016020 // membrane // inferred from electronic annotation /// 0016021 // integral to membrane // inferred from electronic annotation…	0005515 // protein binding // inferred from electronic annotation	chr17:40231342-40235949 (-) // 82.3 // q21.31	608655		AA430014	GenBank
226158_at	3.05223	up	kelch-like 24 (Drosophila)	KLHL24	54800		0005737 // cytoplasm // inferred from electronic annotation /// 0042995 // cell projection // inferred from electronic annotation /// 0043204 // perikaryon // inferred from electronic annotation	0005515 // protein binding // inferred from electronic annotation	chr3:184882446-184884996 (+) // 87.41 // q27.1	611295		AL120021	GenBank
212390_at	2.46964	up	similar to phosphodiesterase 4D interacting protein (myomegalin) /// phosphodiesterase 4D interacting protein	LOC727893 /// PDE4DIP	727893 /// 9659	0007010 // cytoskeleton organization // inferred from electronic annotation /// 0030036 // actin cytoskeleton organization // inferred from electronic annotation	0005634 // nucleus // inferred from electronic annotation /// 0005737 // cytoplasm // inferred from electronic annotation /// 0005737 // cytoplasm // inferred from direct assay /// 0005794 // Golgi apparatus // inferred from electronic annotation /// 0005813 // centrosome // inferred from electronic annotation /// 0015629 // actin cytoskeleton // inferred from electronic annotation	0003779 // actin binding // inferred from electronic annotation	chr1:143562783-143642147 (-) // 97.2 // q21.1	608117		AB007923	GenBank
200897_s_at	2.51726	up	palladin, cytoskeletal associated protein	PALLD	23022	0007010 // cytoskeleton organization // non-traceable author statement	0005634 // nucleus // inferred from direct assay /// 0005737 // cytoplasm // inferred from electronic annotation /// 0005856 // cytoskeleton // inferred from electronic annotation /// 0005884 // actin filament // inferred from direct assay	0003779 // actin binding // inferred from electronic annotation /// 0005515 // protein binding // inferred from physical interaction /// 0051371 // muscle alpha-actinin binding // traceable author statement	chr4:170055795-170086141 (+) // 97.68 // q32.3	260350 /// 606856 /// 608092		NM_016081	GenBank
208886_at	2.87928	up	H1 histone family, member 0	H1F0	3005	0006334 // nucleosome assembly // inferred from electronic annotation	0000786 // nucleosome // inferred from electronic annotation /// 0005634 // nucleus // inferred from electronic annotation /// 0005634 // nucleus // inferred from direct assay /// 0005694 // chromosome // inferred from electronic annotation /// 0005794 // Golgi apparatus // inferred from direct assay /// 0005856 // cytoskeleton // inferred from direct assay	0003677 // DNA binding // inferred from electronic annotation	chr22:36531200-36533382 (+) // 96.07 // q13.1	142708		BC000145	GenBank
211105_s_at	2.34669	up	nuclear factor of activated T-cells, cytoplasmic, calcineurin-dependent 1	NFATC1	4772	0006350 // transcription // inferred from electronic annotation /// 0006355 // regulation of transcription, DNA-dependent // inferred from direct assay /// 0006355 // regulation of transcription, DNA-dependent // inferred from electronic annotation /// 0006366 // transcription from RNA polymerase II promoter // traceable author statement /// 0007242 // intracellular signaling cascade // inferred …	0005634 // nucleus // inferred from electronic annotation /// 0005737 // cytoplasm // traceable author statement /// 0005737 // cytoplasm // inferred from electronic annotation	0003677 // DNA binding // inferred from electronic annotation /// 0003700 // transcription factor activity // traceable author statement /// 0003700 // transcription factor activity // inferred from electronic annotation /// 0005528 // FK506 binding // traceable author statement /// 0016563 // transcription activator activity // inferred from direct assay	chr18:75261323-75390310 (+) // 98.09 // q23	600489		U80918	GenBank
219427_at	2.51553	up	FAT tumor suppressor homolog 4 (Drosophila)	FAT4	79633	0007155 // cell adhesion // inferred from electronic annotation /// 0007156 // homophilic cell adhesion // inferred from electronic annotation	0016020 // membrane // inferred from electronic annotation /// 0016021 // integral to membrane // inferred from electronic annotation	0005509 // calcium ion binding // inferred from electronic annotation /// 0005515 // protein binding // inferred from electronic annotation	chr4:126631375-126633536 (+) // 96.43 // q28.1	612411		NM_024582	GenBank
212420_at	1.56897	up	E74-like factor 1 (ets domain transcription factor)	ELF1	1997	0001817 // regulation of cytokine production // inferred from electronic annotation /// 0006350 // transcription // inferred from electronic annotation /// 0006355 // regulation of transcription, DNA-dependent // inferred from electronic annotation /// 0045944 // positive regulation of transcription from RNA polymerase II promoter // inferred from direct assay /// 0050860 // negative regulation o…	0005634 // nucleus // inferred by curator /// 0005634 // nucleus // inferred from electronic annotation /// 0005634 // nucleus // inferred from direct assay /// 0005737 // cytoplasm // inferred from direct assay	0003677 // DNA binding // inferred from electronic annotation /// 0003700 // transcription factor activity // inferred from direct assay /// 0003700 // transcription factor activity // inferred from electronic annotation /// 0005515 // protein binding // inferred from physical interaction /// 0016563 // transcription activator activity // non-traceable author statement /// 0016564 // transcriptio…	chr13:40404167-40491451 (-) // 94.02 // q14.11	189973		AL559590	GenBank
209447_at	2.22483	up	spectrin repeat containing, nuclear envelope 1	SYNE1	23345	0006997 // nucleus organization // non-traceable author statement /// 0007030 // Golgi organization // inferred from direct assay /// 0008219 // cell death // inferred from electronic annotation /// 0042692 // muscle cell differentiation // inferred from direct assay	0005634 // nucleus // inferred from electronic annotation /// 0005635 // nuclear envelope // inferred from direct assay /// 0005640 // nuclear outer membrane // inferred from electronic annotation /// 0005737 // cytoplasm // inferred from electronic annotation /// 0005794 // Golgi apparatus // inferred from direct assay /// 0005856 // cytoskeleton // inferred from electronic annotation /// 001602…	0003779 // actin binding // inferred from direct assay /// 0003779 // actin binding // inferred from electronic annotation /// 0005515 // protein binding // inferred from physical interaction /// 0005521 // lamin binding // inferred from physical interaction	chr6:152484607-152502990 (-) // 97.51 // q25.1	608441 /// 610743		AF043290	GenBank
223349_s_at	3.27701	up	BCL2-related ovarian killer	BOK	666	0006915 // apoptosis // inferred from direct assay /// 0006915 // apoptosis // inferred from electronic annotation /// 0006917 // induction of apoptosis // inferred from electronic annotation /// 0006917 // induction of apoptosis // traceable author statement /// 0042981 // regulation of apoptosis // inferred from electronic annotation		0046983 // protein dimerization activity // inferred from sequence or structural similarity	chr2:242146978-242162206 (+) // 95.33 // q37.3	605404	Apoptosis_KEGG // GenMAPP	BE614255	GenBank
1552329_at	2.364	up	retinoblastoma binding protein 6	RBBP6	5930	0016567 // protein ubiquitination // inferred from electronic annotation	0000151 // ubiquitin ligase complex // inferred from electronic annotation /// 0005634 // nucleus // inferred from electronic annotation	0003676 // nucleic acid binding // inferred from electronic annotation /// 0004842 // ubiquitin-protein ligase activity // inferred from electronic annotation /// 0005515 // protein binding // inferred from physical interaction /// 0005515 // protein binding // inferred from electronic annotation /// 0005515 // protein binding // traceable author statement /// 0008270 // zinc ion binding // infer…	chr16:24459317-24468223 (+) // 96.35 // p12.1	600938		BC029352	GenBank
219885_at	2.83307	up	schlafen family member 12	SLFN12	55106			0005524 // ATP binding // inferred from electronic annotation	chr17:30762200-30774202 (-) // 86.32 // q12			NM_018042	GenBank
1558048_x_at	2.91481	up										BG389789	GenBank
202458_at	2.79829	up	protease, serine, 23	PRSS23	11098	0006508 // proteolysis // inferred from electronic annotation	0005576 // extracellular region // inferred from electronic annotation /// 0005634 // nucleus // inferred from direct assay	0003824 // catalytic activity // inferred from electronic annotation /// 0004252 // serine-type endopeptidase activity // inferred from electronic annotation /// 0008233 // peptidase activity // inferred from electronic annotation /// 0008236 // serine-type peptidase activity // inferred from electronic annotation /// 0016787 // hydrolase activity // inferred from electronic annotation	chr11:86189250-86197860 (+) // 97.45 // q14.2			NM_007173	GenBank
238476_at	2.28746	up	chromosome 5 open reading frame 41	C5orf41	153222	0006355 // regulation of transcription, DNA-dependent // inferred from electronic annotation		0003700 // transcription factor activity // inferred from electronic annotation /// 0005515 // protein binding // inferred from physical interaction /// 0043565 // sequence-specific DNA binding // inferred from electronic annotation	chr5:172496550-172497366 (+) // 92.13 // q35.2			AA481560	GenBank
203231_s_at	1.99986	up	ataxin 1	ATXN1	6310	0006396 // RNA processing // non-traceable author statement /// 0008219 // cell death // inferred from electronic annotation /// 0008344 // adult locomotory behavior // inferred from electronic annotation /// 0008542 // visual learning // inferred from electronic annotation /// 0016481 // negative regulation of transcription // inferred from direct assay /// 0042326 // negative regulation of phos…	0005634 // nucleus // inferred from direct assay /// 0005634 // nucleus // inferred from electronic annotation /// 0005654 // nucleoplasm // inferred from direct assay /// 0005737 // cytoplasm // inferred from direct assay /// 0005737 // cytoplasm // inferred from electronic annotation /// 0016363 // nuclear matrix // inferred from direct assay /// 0042272 // nuclear RNA export factor complex // …	0003723 // RNA binding // inferred from electronic annotation /// 0005488 // binding // inferred from electronic annotation /// 0005515 // protein binding // inferred from physical interaction /// 0008022 // protein C-terminus binding // inferred from physical interaction /// 0008266 // poly(U) binding // inferred from direct assay /// 0016564 // transcription repressor activity // inferred from …	chr6:16407321-16869660 (-) // 98.04 // p22.3	164400 /// 601556		AW235612	GenBank
203879_at	3.34926	up	phosphoinositide-3-kinase, catalytic, delta polypeptide	PIK3CD	5293	0006468 // protein amino acid phosphorylation // non-traceable author statement /// 0007165 // signal transduction // non-traceable author statement /// 0007165 // signal transduction // inferred from electronic annotation /// 0046854 // phosphoinositide phosphorylation // inferred from electronic annotation /// 0048015 // phosphoinositide-mediated signaling // inferred from electronic annotation	0005942 // phosphoinositide 3-kinase complex // non-traceable author statement /// 0005942 // phosphoinositide 3-kinase complex // inferred from electronic annotation	0004428 // inositol or phosphatidylinositol kinase activity // inferred from electronic annotation /// 0005488 // binding // inferred from electronic annotation /// 0005515 // protein binding // inferred from physical interaction /// 0016301 // kinase activity // inferred from electronic annotation /// 0016303 // 1-phosphatidylinositol-3-kinase activity // non-traceable author statement /// 00163…	chr1:9634389-9711561 (+) // 91.84 // p36.22	602839	G13_Signaling_Pathway // GenMAPP	U86453	GenBank
1553613_s_at	1.83662	up	forkhead box C1	FOXC1	2296	0001501 // skeletal system development // inferred from electronic annotation /// 0001503 // ossification // inferred from electronic annotation /// 0001541 // ovarian follicle development // inferred from electronic annotation /// 0001568 // blood vessel development // inferred from electronic annotation /// 0001654 // eye development // inferred from direct assay /// 0001654 // eye development …	0005634 // nucleus // inferred by curator /// 0005634 // nucleus // inferred from direct assay /// 0005634 // nucleus // inferred from electronic annotation /// 0005720 // nuclear heterochromatin // inferred from direct assay	0003677 // DNA binding // inferred from electronic annotation /// 0003677 // DNA binding // inferred from direct assay /// 0003700 // transcription factor activity // inferred from electronic annotation /// 0003700 // transcription factor activity // inferred from direct assay /// 0003705 // RNA polymerase II transcription factor activity, enhancer binding // inferred from electronic annotation /…	chr6:1555679-1557418 (+) // 86.0 // p25.3	601090 /// 601631 /// 602482		NM_001453	GenBank
209184_s_at	2.03971	up	insulin receptor substrate 2	IRS2	8660	0002053 // positive regulation of mesenchymal cell proliferation // inferred from electronic annotation /// 0006006 // glucose metabolic process // traceable author statement /// 0006006 // glucose metabolic process // inferred from mutant phenotype /// 0007165 // signal transduction // traceable author statement /// 0007165 // signal transduction // inferred from electronic annotation /// 000742…	0005886 // plasma membrane // not recorded	0004871 // signal transducer activity // traceable author statement /// 0004871 // signal transducer activity // inferred from electronic annotation /// 0004872 // receptor activity // inferred from electronic annotation /// 0005158 // insulin receptor binding // inferred from electronic annotation /// 0005515 // protein binding // inferred from physical interaction /// 0019901 // protein kinase …	chr13:109204184-109236916 (-) // 87.73 // q34	125853 /// 600797		BF700086	GenBank
208790_s_at	2.61943	up	polymerase I and transcript release factor	PTRF	284119	0006350 // transcription // inferred from electronic annotation /// 0006353 // transcription termination // inferred from electronic annotation /// 0006355 // regulation of transcription, DNA-dependent // inferred from electronic annotation /// 0006361 // transcription initiation from RNA polymerase I promoter // inferred from direct assay	0005634 // nucleus // inferred from direct assay /// 0005634 // nucleus // inferred from electronic annotation /// 0005654 // nucleoplasm // not recorded /// 0005737 // cytoplasm // inferred from direct assay /// 0005737 // cytoplasm // inferred from electronic annotation /// 0005739 // mitochondrion // inferred from direct assay /// 0005739 // mitochondrion // inferred from electronic annotation…	0003716 // RNA polymerase I transcription termination factor activity // inferred from direct assay /// 0003716 // RNA polymerase I transcription termination factor activity // inferred from electronic annotation /// 0003723 // RNA binding // inferred from electronic annotation /// 0005515 // protein binding // inferred from physical interaction /// 0019843 // rRNA binding // inferred from electr…	chr17:37809461-37829061 (-) // 98.81 // q21.31	603198		AF312393	GenBank
209304_x_at	2.28591	up	growth arrest and DNA-damage-inducible, beta	GADD45B	4616	0000185 // activation of MAPKKK activity // traceable author statement /// 0000186 // activation of MAPKK activity // inferred from electronic annotation /// 0006469 // negative regulation of protein kinase activity // inferred from electronic annotation /// 0006915 // apoptosis // traceable author statement /// 0006915 // apoptosis // inferred from electronic annotation /// 0006950 // response t…		0005515 // protein binding // inferred from electronic annotation	chr19:2427134-2429257 (+) // 98.4 // p13.3	604948		AF087853	GenBank
201648_at	2.5657	up	Janus kinase 1	JAK1	3716	0006468 // protein amino acid phosphorylation // inferred from electronic annotation /// 0006468 // protein amino acid phosphorylation // traceable author statement /// 0007167 // enzyme linked receptor protein signaling pathway // inferred from electronic annotation /// 0007242 // intracellular signaling cascade // traceable author statement /// 0007243 // protein kinase cascade // inferred from…	0005634 // nucleus // inferred from direct assay /// 0005737 // cytoplasm // inferred from direct assay /// 0005856 // cytoskeleton // inferred from electronic annotation /// 0012505 // endomembrane system // inferred from electronic annotation /// 0016020 // membrane // inferred from electronic annotation	0000166 // nucleotide binding // inferred from electronic annotation /// 0004672 // protein kinase activity // inferred from electronic annotation /// 0004713 // protein tyrosine kinase activity // inferred from electronic annotation /// 0004713 // protein tyrosine kinase activity // traceable author statement /// 0004715 // non-membrane spanning protein tyrosine kinase activity // inferred from …	chr1:65071499-65204801 (-) // 98.07 // p31.3	147795	TGF_Beta_Signaling_Pathway // GenMAPP	AL039831	GenBank
211488_s_at	3.21172	up	integrin, beta 8	ITGB8	3696	0001573 // ganglioside metabolic process // inferred from electronic annotation /// 0007155 // cell adhesion // traceable author statement /// 0007155 // cell adhesion // inferred from electronic annotation /// 0007160 // cell-matrix adhesion // inferred from electronic annotation /// 0007229 // integrin-mediated signaling pathway // inferred from electronic annotation	0008305 // integrin complex // traceable author statement /// 0008305 // integrin complex // inferred from electronic annotation /// 0016020 // membrane // inferred from electronic annotation /// 0016021 // integral to membrane // inferred from electronic annotation	0004872 // receptor activity // inferred from electronic annotation /// 0005488 // binding // inferred from electronic annotation /// 0005515 // protein binding // inferred from electronic annotation	chr7:20337249-20405205 (+) // 97.54 // p15.3	604160	Integrin-mediated_cell_adhesion_KEGG // GenMAPP	BC002630	GenBank
203002_at	2.42398	up	angiomotin like 2	AMOTL2	51421		0005923 // tight junction // inferred from electronic annotation	0005515 // protein binding // inferred from electronic annotation /// 0042802 // identical protein binding // inferred from electronic annotation	chr3:135557412-135572337 (-) // 99.04 // q22.1			NM_016201	GenBank
228563_at	1.86953	up	gap junction protein, gamma 1, 45kDa	GJC1	10052	0001570 // vasculogenesis // inferred from electronic annotation /// 0006810 // transport // non-traceable author statement /// 0006936 // muscle contraction // traceable author statement /// 0007043 // cell-cell junction assembly // traceable author statement /// 0007154 // cell communication // inferred from electronic annotation /// 0007267 // cell-cell signaling // inferred from electronic an…	0005886 // plasma membrane // inferred from electronic annotation /// 0005921 // gap junction // inferred from electronic annotation /// 0005921 // gap junction // traceable author statement /// 0005922 // connexon complex // inferred from electronic annotation /// 0016020 // membrane // inferred from electronic annotation /// 0016021 // integral to membrane // inferred from electronic annotation…	0005515 // protein binding // inferred from electronic annotation	chr17:40235927-40236966 (-) // 99.14 // q21.31	608655		BE504215	GenBank
200632_s_at	2.84373	up	N-myc downstream regulated 1	NDRG1	10397	0010038 // response to metal ion // traceable author statement /// 0045576 // mast cell activation // inferred from electronic annotation	0005634 // nucleus // inferred from electronic annotation /// 0005737 // cytoplasm // inferred from electronic annotation /// 0005737 // cytoplasm // inferred from direct assay /// 0005856 // cytoskeleton // inferred from direct assay /// 0005886 // plasma membrane // inferred from electronic annotation /// 0016020 // membrane // inferred from electronic annotation	0005515 // protein binding // inferred from physical interaction	chr8:134318600-134378650 (-) // 98.87 // q24.22	601455 /// 605262		NM_006096	GenBank
228121_at	2.53367	up	transforming growth factor, beta 2	TGFB2	7042	0000902 // cell morphogenesis // inferred from direct assay /// 0001501 // skeletal system development // inferred from electronic annotation /// 0001502 // cartilage condensation // inferred from electronic annotation /// 0001525 // angiogenesis // traceable author statement /// 0001568 // blood vessel development // inferred from electronic annotation /// 0001654 // eye development // inferred …	0005576 // extracellular region // not recorded /// 0005576 // extracellular region // inferred from direct assay /// 0005576 // extracellular region // traceable author statement /// 0005576 // extracellular region // inferred from electronic annotation /// 0030424 // axon // inferred from sequence or structural similarity /// 0031012 // extracellular matrix // inferred from direct assay /// 003…	0001540 // beta-amyloid binding // inferred from direct assay /// 0004702 // receptor signaling protein serine/threonine kinase activity // inferred from direct assay /// 0005102 // receptor binding // inferred from mutant phenotype /// 0005114 // type II transforming growth factor beta receptor binding // inferred from direct assay /// 0005114 // type II transforming growth factor beta receptor …	chr1:216682381-216683960 (+) // 99.37 // q41	190220		AU145950	GenBank
229435_at	2.73291	up	GLIS family zinc finger 3	GLIS3	169792	0000122 // negative regulation of transcription from RNA polymerase II promoter // inferred from sequence or structural similarity /// 0000122 // negative regulation of transcription from RNA polymerase II promoter // inferred from electronic annotation /// 0006350 // transcription // inferred from electronic annotation /// 0006355 // regulation of transcription, DNA-dependent // inferred from el…	0005622 // intracellular // inferred from electronic annotation /// 0005634 // nucleus // inferred from electronic annotation /// 0005634 // nucleus // inferred from sequence or structural similarity /// 0044428 // nuclear part // inferred from electronic annotation	0003676 // nucleic acid binding // inferred from electronic annotation /// 0003677 // DNA binding // inferred from electronic annotation /// 0003700 // transcription factor activity // inferred from electronic annotation /// 0003704 // specific RNA polymerase II transcription factor activity // inferred from sequence or structural similarity /// 0003704 // specific RNA polymerase II transcription…	chr9:3814127-3814934 (-) // 94.23 // p24.2	610192 /// 610199		AW025602	GenBank
215495_s_at	3.01213	up	sterile alpha motif domain containing 4A	SAMD4A	23034	0045727 // positive regulation of translation // inferred from direct assay	0019717 // synaptosome // inferred from electronic annotation	0030371 // translation repressor activity // inferred from direct assay	chr14:54311298-54325596 (+) // 98.29 // q22.2	610747		AL117523	GenBank
226621_at	2.60587	up							chr5:38970519-38971489 (+) // 49.7 // p13.1			AI133452	GenBank
203627_at	2.59616	up	insulin-like growth factor 1 receptor	IGF1R	3480	0006468 // protein amino acid phosphorylation // inferred from electronic annotation /// 0006916 // anti-apoptosis // traceable author statement /// 0006955 // immune response // inferred from mutant phenotype /// 0007165 // signal transduction // traceable author statement /// 0007169 // transmembrane receptor protein tyrosine kinase signaling pathway // inferred from electronic annotation /// 0…	0005792 // microsome // inferred from direct assay /// 0005887 // integral to plasma membrane // inferred by curator /// 0016020 // membrane // inferred from electronic annotation /// 0016020 // membrane // inferred from direct assay /// 0016021 // integral to membrane // inferred from electronic annotation	0000166 // nucleotide binding // inferred from electronic annotation /// 0004672 // protein kinase activity // inferred from electronic annotation /// 0004713 // protein tyrosine kinase activity // inferred from direct assay /// 0004713 // protein tyrosine kinase activity // inferred from electronic annotation /// 0004714 // transmembrane receptor protein tyrosine kinase activity // inferred from…	chr15:97010284-97320622 (+) // 97.53 // q26.3	147370 /// 270450		AI830698	GenBank
216867_s_at	2.28246	up	platelet-derived growth factor alpha polypeptide	PDGFA	5154	0001775 // cell activation // traceable author statement /// 0007267 // cell-cell signaling // traceable author statement /// 0008283 // cell proliferation // inferred from electronic annotation /// 0008284 // positive regulation of cell proliferation // inferred from direct assay /// 0009611 // response to wounding // inferred from direct assay /// 0009790 // embryonic development // traceable a…	0005576 // extracellular region // not recorded /// 0005576 // extracellular region // inferred from electronic annotation /// 0005615 // extracellular space // inferred from direct assay /// 0009986 // cell surface // inferred from direct assay /// 0016020 // membrane // inferred from electronic annotation /// 0031089 // platelet dense granule lumen // not recorded	0005161 // platelet-derived growth factor receptor binding // inferred from direct assay /// 0005161 // platelet-derived growth factor receptor binding // inferred from physical interaction /// 0005518 // collagen binding // inferred from direct assay /// 0008083 // growth factor activity // inferred from electronic annotation /// 0042803 // protein homodimerization activity // inferred from dire…	chr7:504465-525557 (-) // 97.48 // p22.3	173430		X03795	GenBank
232164_s_at	2.75114	up	epiplakin 1	EPPK1	83481		0005737 // cytoplasm // inferred from electronic annotation /// 0005856 // cytoskeleton // non-traceable author statement /// 0005856 // cytoskeleton // inferred from electronic annotation	0005198 // structural molecule activity // non-traceable author statement /// 0005515 // protein binding // inferred from physical interaction	chr8:145011487-145012764 (-) // 66.98 // q24.3	607553		AL137725	GenBank
224565_at	3.26434	up	non-protein coding RNA 84	NCRNA00084	283131				chr11:64948519-64950576 (+) // 94.57 // q13.1	612769		BE675516	GenBank
208003_s_at	2.13201	up	nuclear factor of activated T-cells 5, tonicity-responsive	NFAT5	10725	0001816 // cytokine production // inferred from electronic annotation /// 0006350 // transcription // inferred from electronic annotation /// 0006355 // regulation of transcription, DNA-dependent // inferred from electronic annotation /// 0006366 // transcription from RNA polymerase II promoter // traceable author statement /// 0007165 // signal transduction // non-traceable author statement /// …	0005634 // nucleus // traceable author statement /// 0005634 // nucleus // inferred from electronic annotation /// 0005737 // cytoplasm // inferred from electronic annotation	0003677 // DNA binding // inferred from electronic annotation /// 0003700 // transcription factor activity // traceable author statement /// 0003700 // transcription factor activity // inferred from electronic annotation /// 0003702 // RNA polymerase II transcription factor activity // traceable author statement /// 0005515 // protein binding // inferred from direct assay	chr16:68157387-68288860 (+) // 98.5 // q22.1	604708		NM_006599	GenBank
232054_at	2.7496	up	protocadherin 20	PCDH20	64881	0007155 // cell adhesion // inferred from electronic annotation /// 0007156 // homophilic cell adhesion // inferred from electronic annotation	0005886 // plasma membrane // inferred from electronic annotation /// 0016020 // membrane // inferred from electronic annotation /// 0016021 // integral to membrane // inferred from electronic annotation	0005509 // calcium ion binding // inferred from electronic annotation /// 0005515 // protein binding // inferred from electronic annotation	chr13:60881821-60887282 (-) // 98.03 // q21.31			AA040057	GenBank
212845_at	2.66416	up	sterile alpha motif domain containing 4A	SAMD4A	23034	0045727 // positive regulation of translation // inferred from direct assay	0019717 // synaptosome // inferred from electronic annotation	0030371 // translation repressor activity // inferred from direct assay	chr14:54238610-54329780 (+) // 97.07 // q22.2	610747		AB028976	GenBank
226189_at	2.84192	up	integrin, beta 8	ITGB8	3696	0001573 // ganglioside metabolic process // inferred from electronic annotation /// 0007155 // cell adhesion // traceable author statement /// 0007155 // cell adhesion // inferred from electronic annotation /// 0007160 // cell-matrix adhesion // inferred from electronic annotation /// 0007229 // integrin-mediated signaling pathway // inferred from electronic annotation	0008305 // integrin complex // traceable author statement /// 0008305 // integrin complex // inferred from electronic annotation /// 0016020 // membrane // inferred from electronic annotation /// 0016021 // integral to membrane // inferred from electronic annotation	0004872 // receptor activity // inferred from electronic annotation /// 0005488 // binding // inferred from electronic annotation /// 0005515 // protein binding // inferred from electronic annotation	chr7:20419960-20421907 (+) // 80.16 // p15.3	604160	Integrin-mediated_cell_adhesion_KEGG // GenMAPP	BF513121	GenBank
1553764_a_at	2.64453	up	jub, ajuba homolog (Xenopus laevis)	JUB	84962	0007049 // cell cycle // inferred from electronic annotation /// 0007155 // cell adhesion // inferred from electronic annotation /// 0030032 // lamellipodium assembly // inferred from electronic annotation /// 0030334 // regulation of cell migration // inferred from electronic annotation /// 0035313 // wound healing, spreading of epidermal cells // inferred from electronic annotation /// 0043087 …	0005634 // nucleus // inferred from electronic annotation /// 0005737 // cytoplasm // inferred from electronic annotation /// 0005813 // centrosome // inferred from electronic annotation /// 0005856 // cytoskeleton // inferred from electronic annotation /// 0005886 // plasma membrane // inferred from electronic annotation /// 0005925 // focal adhesion // inferred from electronic annotation /// 00…	0005515 // protein binding // inferred from electronic annotation /// 0008270 // zinc ion binding // inferred from electronic annotation /// 0046872 // metal ion binding // inferred from electronic annotation	chr14:22510866-22521387 (-) // 92.81 // q11.2	609066		NM_032876	GenBank
209147_s_at	2.84479	up	phosphatidic acid phosphatase type 2A	PPAP2A	8611	0006629 // lipid metabolic process // non-traceable author statement /// 0007205 // activation of protein kinase C activity by G-protein coupled receptor protein signaling pathway // traceable author statement /// 0008285 // negative regulation of cell proliferation // non-traceable author statement /// 0008354 // germ cell migration // traceable author statement /// 0019216 // regulation of lipi…	0005624 // membrane fraction // inferred from direct assay /// 0005829 // cytosol // not recorded /// 0005886 // plasma membrane // traceable author statement /// 0005886 // plasma membrane // inferred from electronic annotation /// 0005887 // integral to plasma membrane // non-traceable author statement /// 0016020 // membrane // inferred from electronic annotation /// 0016021 // integral to mem…	0003824 // catalytic activity // inferred from electronic annotation /// 0008195 // phosphatidate phosphatase activity // not recorded /// 0008195 // phosphatidate phosphatase activity // inferred from direct assay /// 0008195 // phosphatidate phosphatase activity // non-traceable author statement /// 0008195 // phosphatidate phosphatase activity // inferred from electronic annotation /// 0016787…	chr5:54756755-54866260 (-) // 99.79 // q11.2	607124		AB000888	GenBank
218031_s_at	2.18056	up	forkhead box N3	FOXN3	1112	0000077 // DNA damage checkpoint // traceable author statement /// 0000085 // G2 phase of mitotic cell cycle // traceable author statement /// 0006350 // transcription // inferred from electronic annotation /// 0006355 // regulation of transcription, DNA-dependent // inferred from electronic annotation /// 0007049 // cell cycle // inferred from electronic annotation /// 0045892 // negative regula…	0005634 // nucleus // inferred by curator /// 0005634 // nucleus // inferred from electronic annotation	0003677 // DNA binding // inferred from electronic annotation /// 0003700 // transcription factor activity // inferred from electronic annotation /// 0005515 // protein binding // inferred from physical interaction /// 0008022 // protein C-terminus binding // inferred from physical interaction /// 0016564 // transcription repressor activity // inferred from direct assay /// 0043565 // sequence-sp…	chr1:110639332-110640746 (+) // 93.31 // p13.3 /// chrX:75024847-75026155 (+) // 91.62 // q13.3 /// chr14:88692744-88694044 (-) // 96.0 // q31.3 /// chr18:55942588-55943577 (-) // 73.79 // q21.32	602628		NM_018589	GenBank
229872_s_at	4.0031	up	hypothetical protein LOC100132999	LOC100132999	100132999				chr1:146398073-146398454 (+) // 85.36 // q21.1 /// chr1:143051608-143051989 (+) // 85.36 // q21.1 /// chr1:142535449-142535830 (+) // 85.36 // q21.1 /// chr1:147843217-147843598 (-) // 85.14 // q21.1			AA532655	GenBank
211000_s_at	1.88095	up	interleukin 6 signal transducer (gp130, oncostatin M receptor)	IL6ST	3572	0002675 // positive regulation of acute inflammatory response // inferred by curator /// 0002821 // positive regulation of adaptive immune response // inferred by curator /// 0005977 // glycogen metabolic process // inferred from electronic annotation /// 0007165 // signal transduction // inferred from electronic annotation /// 0008284 // positive regulation of cell proliferation // inferred from…	0005576 // extracellular region // inferred from electronic annotation /// 0005886 // plasma membrane // inferred from electronic annotation /// 0005896 // interleukin-6 receptor complex // inferred from direct assay /// 0005900 // oncostatin-M receptor complex // inferred from direct assay /// 0009897 // external side of plasma membrane // inferred from electronic annotation /// 0016020 // membr…	0004872 // receptor activity // inferred from electronic annotation /// 0004896 // cytokine receptor activity // inferred from electronic annotation /// 0004897 // ciliary neurotrophic factor receptor activity // inferred from direct assay /// 0004915 // interleukin-6 receptor activity // inferred from direct assay /// 0004915 // interleukin-6 receptor activity // inferred from genetic interactio…	chr17:15627217-15628026 (+) // 37.65 // p12 /// chr5:55279145-55307879 (-) // 95.9 // q11.2	600694		AB015706	GenBank
202023_at	2.92468	up	ephrin-A1	EFNA1	1942	0000187 // activation of MAPK activity // inferred from electronic annotation /// 0007267 // cell-cell signaling // traceable author statement /// 0030182 // neuron differentiation // inferred from electronic annotation /// 0048013 // ephrin receptor signaling pathway // inferred from electronic annotation /// 0050770 // regulation of axonogenesis // inferred from electronic annotation	0005886 // plasma membrane // inferred from electronic annotation /// 0005887 // integral to plasma membrane // traceable author statement /// 0016020 // membrane // inferred from electronic annotation /// 0031225 // anchored to membrane // inferred from electronic annotation	0005102 // receptor binding // traceable author statement /// 0046875 // ephrin receptor binding // traceable author statement	chr1:153367004-153373956 (+) // 99.86 // q22	191164		NM_004428	GenBank
1555923_a_at	2.94876	up	chromosome 10 open reading frame 114	C10orf114	399726				chr10:21823426-21826199 (-) // 97.96 // p12.31			BQ007522	GenBank
201531_at	2.78153	up	zinc finger protein 36, C3H type, homolog (mouse)	ZFP36	7538	0000288 // nuclear-transcribed mRNA catabolic process, deadenylation-dependent decay // inferred from electronic annotation /// 0000289 // nuclear-transcribed mRNA poly(A) tail shortening // inferred from electronic annotation /// 0006402 // mRNA catabolic process // inferred from direct assay /// 0006402 // mRNA catabolic process // traceable author statement /// 0007243 // protein kinase cascad…	0005634 // nucleus // inferred from electronic annotation /// 0005634 // nucleus // inferred from direct assay /// 0005737 // cytoplasm // traceable author statement /// 0005737 // cytoplasm // inferred from electronic annotation /// 0005829 // cytosol // inferred from direct assay /// 0005829 // cytosol // inferred from electronic annotation	0003676 // nucleic acid binding // inferred from electronic annotation /// 0003677 // DNA binding // inferred from electronic annotation /// 0003727 // single-stranded RNA binding // traceable author statement /// 0003729 // mRNA binding // inferred from direct assay /// 0003729 // mRNA binding // inferred from electronic annotation /// 0005515 // protein binding // inferred from physical interac…	chr19:44589326-44591885 (+) // 98.28 // q13.2	190700		NM_003407	GenBank
212944_at	2.82748	up	solute carrier family 5 (sodium/myo-inositol cotransporter), member 3	SLC5A3	6526	0006020 // inositol metabolic process // inferred from electronic annotation /// 0006810 // transport // inferred from electronic annotation /// 0006810 // transport // traceable author statement /// 0006811 // ion transport // inferred from electronic annotation /// 0006814 // sodium ion transport // inferred from electronic annotation /// 0007422 // peripheral nervous system development // infe…	0005887 // integral to plasma membrane // traceable author statement /// 0016020 // membrane // inferred from electronic annotation /// 0016021 // integral to membrane // inferred from electronic annotation /// 0016021 // integral to membrane // traceable author statement	0005215 // transporter activity // inferred from electronic annotation /// 0005367 // myo-inositol:sodium symporter activity // traceable author statement /// 0015293 // symporter activity // inferred from electronic annotation /// 0031402 // sodium ion binding // inferred from electronic annotation	chr21:34398194-34400429 (+) // 96.09 // q22.11	600444		AK024896	GenBank
226065_at	3.05322	up	prickle homolog 1 (Drosophila)	PRICKLE1	144165		0005634 // nucleus // inferred from direct assay /// 0005634 // nucleus // inferred from electronic annotation /// 0005737 // cytoplasm // inferred from electronic annotation /// 0005829 // cytosol // inferred from direct assay /// 0016020 // membrane // inferred from electronic annotation /// 0031965 // nuclear membrane // inferred from direct assay /// 0031965 // nuclear membrane // inferred fr…	0008270 // zinc ion binding // inferred from electronic annotation /// 0046872 // metal ion binding // inferred from electronic annotation	chr12:41138866-41145328 (-) // 99.05 // q12	608500 /// 612437		N98595	GenBank
205259_at	2.20758	up	nuclear receptor subfamily 3, group C, member 2	NR3C2	4306	0006350 // transcription // inferred from electronic annotation /// 0006355 // regulation of transcription, DNA-dependent // inferred from electronic annotation /// 0006883 // cellular sodium ion homeostasis // inferred from electronic annotation /// 0007165 // signal transduction // traceable author statement /// 0007588 // excretion // inferred from electronic annotation	0005634 // nucleus // inferred from electronic annotation /// 0005737 // cytoplasm // inferred from electronic annotation /// 0005783 // endoplasmic reticulum // inferred from electronic annotation /// 0005789 // endoplasmic reticulum membrane // inferred from electronic annotation /// 0016020 // membrane // inferred from electronic annotation	0003677 // DNA binding // inferred from electronic annotation /// 0003700 // transcription factor activity // traceable author statement /// 0003700 // transcription factor activity // inferred from electronic annotation /// 0003707 // steroid hormone receptor activity // traceable author statement /// 0003707 // steroid hormone receptor activity // inferred from electronic annotation /// 0004872…	chr4:149219369-149582973 (-) // 98.49 // q31.23	177735 /// 600983 /// 605115		NM_000901	GenBank
206432_at	2.83771	up	hyaluronan synthase 2	HAS2	3037		0005887 // integral to plasma membrane // traceable author statement /// 0016020 // membrane // inferred from electronic annotation /// 0016021 // integral to membrane // inferred from electronic annotation /// 0016021 // integral to membrane // traceable author statement	0016740 // transferase activity // inferred from electronic annotation /// 0016757 // transferase activity, transferring glycosyl groups // inferred from electronic annotation /// 0050501 // hyaluronan synthase activity // inferred from electronic annotation	chr8:122694720-122722811 (-) // 96.0 // q24.13	601636		NM_005328	GenBank
243667_at	1.67265	up							chr17:32968564-32969479 (-) // 81.3 // q12			AW977986	GenBank
224566_at	3.31673	up	non-protein coding RNA 84	NCRNA00084	283131				chr11:64948519-64950576 (+) // 94.57 // q13.1	612769		AI042152	GenBank
206502_s_at	3.1422	up	insulinoma-associated 1	INSM1	3642	0006350 // transcription // inferred from electronic annotation /// 0006355 // regulation of transcription, DNA-dependent // inferred from electronic annotation /// 0030154 // cell differentiation // inferred from electronic annotation /// 0031018 // endocrine pancreas development // inferred from electronic annotation	0005622 // intracellular // inferred from electronic annotation /// 0005634 // nucleus // inferred from electronic annotation	0003677 // DNA binding // inferred from electronic annotation /// 0008270 // zinc ion binding // inferred from electronic annotation /// 0046872 // metal ion binding // inferred from electronic annotation	chr20:20296764-20299590 (+) // 88.34 // p11.23	600010		NM_002196	GenBank
202054_s_at	2.42237	up	aldehyde dehydrogenase 3 family, member A2	ALDH3A2	224	0006081 // cellular aldehyde metabolic process // inferred from electronic annotation /// 0006629 // lipid metabolic process // traceable author statement /// 0007417 // central nervous system development // traceable author statement /// 0007422 // peripheral nervous system development // traceable author statement /// 0008152 // metabolic process // inferred from electronic annotation /// 00085…	0005783 // endoplasmic reticulum // inferred from electronic annotation /// 0005789 // endoplasmic reticulum membrane // inferred from electronic annotation /// 0016020 // membrane // inferred from electronic annotation /// 0016021 // integral to membrane // inferred from electronic annotation	0004028 // 3-chloroallyl aldehyde dehydrogenase activity // traceable author statement /// 0004029 // aldehyde dehydrogenase (NAD) activity // inferred from electronic annotation /// 0004030 // aldehyde dehydrogenase [NAD(P)+] activity // inferred from electronic annotation /// 0016491 // oxidoreductase activity // inferred from electronic annotation	chr17:19492682-19521495 (+) // 91.4 // p11.2	270200 /// 609523		NM_000382	GenBank
225330_at	2.435	up	insulin-like growth factor 1 receptor	IGF1R	3480	0006468 // protein amino acid phosphorylation // inferred from electronic annotation /// 0006916 // anti-apoptosis // traceable author statement /// 0006955 // immune response // inferred from mutant phenotype /// 0007165 // signal transduction // traceable author statement /// 0007169 // transmembrane receptor protein tyrosine kinase signaling pathway // inferred from electronic annotation /// 0…	0005792 // microsome // inferred from direct assay /// 0005887 // integral to plasma membrane // inferred by curator /// 0016020 // membrane // inferred from electronic annotation /// 0016020 // membrane // inferred from direct assay /// 0016021 // integral to membrane // inferred from electronic annotation	0000166 // nucleotide binding // inferred from electronic annotation /// 0004672 // protein kinase activity // inferred from electronic annotation /// 0004713 // protein tyrosine kinase activity // inferred from direct assay /// 0004713 // protein tyrosine kinase activity // inferred from electronic annotation /// 0004714 // transmembrane receptor protein tyrosine kinase activity // inferred from…	chr15:97323222-97325282 (+) // 89.16 // q26.3	147370 /// 270450		AL044092	GenBank
221824_s_at	2.52136	up	membrane-associated ring finger (C3HC4) 8	2008-03-01	220972	0006955 // immune response // inferred from electronic annotation /// 0009306 // protein secretion // traceable author statement /// 0019941 // modification-dependent protein catabolic process // inferred from electronic annotation /// 0045454 // cell redox homeostasis // inferred from electronic annotation	0005783 // endoplasmic reticulum // inferred from electronic annotation /// 0005788 // endoplasmic reticulum lumen // inferred from electronic annotation /// 0005788 // endoplasmic reticulum lumen // traceable author statement /// 0016020 // membrane // inferred from electronic annotation /// 0016021 // integral to membrane // inferred from electronic annotation /// 0030659 // cytoplasmic vesicle…	0003756 // protein disulfide isomerase activity // inferred from electronic annotation /// 0005515 // protein binding // inferred from electronic annotation /// 0005515 // protein binding // inferred from physical interaction /// 0008270 // zinc ion binding // inferred from electronic annotation /// 0016853 // isomerase activity // inferred from electronic annotation /// 0016874 // ligase activit…	chr10:45270039-45272252 (-) // 95.02 // q11.21			AA770170	GenBank
204881_s_at	2.26785	up	UDP-glucose ceramide glucosyltransferase	UGCG	7357	0006679 // glucosylceramide biosynthetic process // traceable author statement /// 0006688 // glycosphingolipid biosynthetic process // traceable author statement /// 0008544 // epidermis development // traceable author statement	0005624 // membrane fraction // traceable author statement /// 0005783 // endoplasmic reticulum // inferred from electronic annotation /// 0005789 // endoplasmic reticulum membrane // inferred from electronic annotation /// 0016020 // membrane // inferred from electronic annotation /// 0016021 // integral to membrane // inferred from electronic annotation	0008120 // ceramide glucosyltransferase activity // traceable author statement /// 0008120 // ceramide glucosyltransferase activity // inferred from electronic annotation /// 0016740 // transferase activity // inferred from electronic annotation /// 0016757 // transferase activity, transferring glycosyl groups // inferred from electronic annotation	chr9:113699026-113735252 (+) // 90.65 // q31.3	602874		NM_003358	GenBank
208789_at	2.57474	up	polymerase I and transcript release factor	PTRF	284119	0006350 // transcription // inferred from electronic annotation /// 0006353 // transcription termination // inferred from electronic annotation /// 0006355 // regulation of transcription, DNA-dependent // inferred from electronic annotation /// 0006361 // transcription initiation from RNA polymerase I promoter // inferred from direct assay	0005634 // nucleus // inferred from direct assay /// 0005634 // nucleus // inferred from electronic annotation /// 0005654 // nucleoplasm // not recorded /// 0005737 // cytoplasm // inferred from direct assay /// 0005737 // cytoplasm // inferred from electronic annotation /// 0005739 // mitochondrion // inferred from direct assay /// 0005739 // mitochondrion // inferred from electronic annotation…	0003716 // RNA polymerase I transcription termination factor activity // inferred from direct assay /// 0003716 // RNA polymerase I transcription termination factor activity // inferred from electronic annotation /// 0003723 // RNA binding // inferred from electronic annotation /// 0005515 // protein binding // inferred from physical interaction /// 0019843 // rRNA binding // inferred from electr…	chr17:37807992-37829061 (-) // 84.76 // q21.31	603198		BC004295	GenBank
212286_at	2.19532	up	ankyrin repeat domain 12	ANKRD12	23253		0005634 // nucleus // inferred from electronic annotation /// 0005840 // ribosome // inferred from electronic annotation		chr18:9126804-9273757 (+) // 97.25 // p11.22	610616		AW572909	GenBank
225868_at	2.77817	up	tripartite motif-containing 47	TRIM47	91107		0005622 // intracellular // inferred from electronic annotation /// 0005634 // nucleus // inferred from electronic annotation /// 0005737 // cytoplasm // inferred from electronic annotation	0005515 // protein binding // inferred from electronic annotation /// 0008270 // zinc ion binding // inferred from electronic annotation /// 0046872 // metal ion binding // inferred from electronic annotation	chr17:71381839-71385868 (-) // 89.16 // q25.1	611041		AW249467	GenBank
239802_at	2.5576	up	SAP30-like	SAP30L	79685	0006350 // transcription // inferred from electronic annotation /// 0006355 // regulation of transcription, DNA-dependent // inferred from electronic annotation	0005634 // nucleus // inferred from electronic annotation		chr5:153808927-153809731 (+) // 81.11 // q33.2	610398		AW058652	GenBank
240502_at	1.88829	up							chr15:42197505-42197956 (-) // 96.15 // q15.3			AW015920	GenBank
217783_s_at	2.46908	up	yippee-like 5 (Drosophila)	YPEL5	51646				chr2:30223331-30236903 (+) // 98.76 // p23.1	609726		NM_016061	GenBank
205841_at	2.35214	up	Janus kinase 2	JAK2	3717	0006468 // protein amino acid phosphorylation // inferred from electronic annotation /// 0006468 // protein amino acid phosphorylation // traceable author statement /// 0006915 // apoptosis // inferred from electronic annotation /// 0006928 // cell motion // traceable author statement /// 0007167 // enzyme linked receptor protein signaling pathway // inferred from electronic annotation /// 000724…	0005634 // nucleus // inferred from direct assay /// 0005737 // cytoplasm // inferred from direct assay /// 0005856 // cytoskeleton // inferred from electronic annotation /// 0005901 // caveola // inferred from electronic annotation /// 0012505 // endomembrane system // inferred from electronic annotation /// 0016020 // membrane // inferred from electronic annotation /// 0045121 // membrane raft …	0000166 // nucleotide binding // inferred from electronic annotation /// 0004672 // protein kinase activity // inferred from electronic annotation /// 0004672 // protein kinase activity // non-traceable author statement /// 0004713 // protein tyrosine kinase activity // inferred from electronic annotation /// 0004713 // protein tyrosine kinase activity // traceable author statement /// 0004715 //…	chr9:4975244-5117995 (+) // 99.94 // p24.1	147796 /// 187950 /// 254450 /// 263300 /// 600880 /// 601626		NM_004972	GenBank
244852_at	2.14533	up	dermatan sulfate epimerase-like	DSEL	92126		0016020 // membrane // inferred from electronic annotation /// 0016021 // integral to membrane // inferred from electronic annotation		chr18:63332629-63333596 (-) // 99.28 // q22.1	611125		AU119545	GenBank
224989_at	1.78455	up							chr4:39226232-39316977 (-) // 81.08 // p14			AI824013	GenBank
213925_at	2.55026	up	Chromosome 1 open reading frame 95	C1orf95	375057		0016020 // membrane // inferred from electronic annotation /// 0016021 // integral to membrane // inferred from electronic annotation		chr1:224860052-224863538 (+) // 99.49 // q42.12			AL134612	GenBank
209102_s_at	2.13579	up	HMG-box transcription factor 1	HBP1	26959	0006350 // transcription // inferred from electronic annotation /// 0006355 // regulation of transcription, DNA-dependent // inferred from electronic annotation /// 0007050 // cell cycle arrest // non-traceable author statement /// 0016055 // Wnt receptor signaling pathway // inferred from electronic annotation	0005634 // nucleus // inferred from electronic annotation	0003677 // DNA binding // inferred from electronic annotation /// 0005488 // binding // inferred from electronic annotation /// 0005515 // protein binding // inferred from electronic annotation	chr7:106607563-106630187 (+) // 98.9 // q22.3			AF019214	GenBank
232369_at	2.84454	up							chr13:96802547-96804294 (+) // 59.97 // q32.1			AF339768	GenBank
205463_s_at	2.50398	up	platelet-derived growth factor alpha polypeptide	PDGFA	5154	0001775 // cell activation // traceable author statement /// 0007267 // cell-cell signaling // traceable author statement /// 0008283 // cell proliferation // inferred from electronic annotation /// 0008284 // positive regulation of cell proliferation // inferred from direct assay /// 0009611 // response to wounding // inferred from direct assay /// 0009790 // embryonic development // traceable a…	0005576 // extracellular region // not recorded /// 0005576 // extracellular region // inferred from electronic annotation /// 0005615 // extracellular space // inferred from direct assay /// 0009986 // cell surface // inferred from direct assay /// 0016020 // membrane // inferred from electronic annotation /// 0031089 // platelet dense granule lumen // not recorded	0005161 // platelet-derived growth factor receptor binding // inferred from direct assay /// 0005161 // platelet-derived growth factor receptor binding // inferred from physical interaction /// 0005518 // collagen binding // inferred from direct assay /// 0008083 // growth factor activity // inferred from electronic annotation /// 0042803 // protein homodimerization activity // inferred from dire…	chr7:503424-525572 (-) // 90.76 // p22.3 /// chr7_random:442346-443656 (-) // 47.68 //	173430		NM_002607	GenBank
224967_at	2.7723	up	UDP-glucose ceramide glucosyltransferase	UGCG	7357	0006679 // glucosylceramide biosynthetic process // traceable author statement /// 0006688 // glycosphingolipid biosynthetic process // traceable author statement /// 0008544 // epidermis development // traceable author statement	0005624 // membrane fraction // traceable author statement /// 0005783 // endoplasmic reticulum // inferred from electronic annotation /// 0005789 // endoplasmic reticulum membrane // inferred from electronic annotation /// 0016020 // membrane // inferred from electronic annotation /// 0016021 // integral to membrane // inferred from electronic annotation	0008120 // ceramide glucosyltransferase activity // traceable author statement /// 0016757 // transferase activity, transferring glycosyl groups // inferred from electronic annotation	chr9:113735170-113737470 (+) // 93.05 // q31.3	602874		W72338	GenBank
203640_at	2.48216	up	muscleblind-like 2 (Drosophila)	MBNL2	10150		0005634 // nucleus // inferred from electronic annotation /// 0005737 // cytoplasm // inferred from electronic annotation	0003676 // nucleic acid binding // inferred from electronic annotation /// 0003723 // RNA binding // inferred from electronic annotation /// 0008270 // zinc ion binding // inferred from electronic annotation /// 0046872 // metal ion binding // inferred from electronic annotation	chr13:96807049-96844374 (+) // 95.75 // q32.1	607327		BE328496	GenBank
1552627_a_at	1.51388	up	Rho GTPase activating protein 5	ARHGAP5	394	0007155 // cell adhesion // traceable author statement /// 0007165 // signal transduction // inferred from electronic annotation /// 0007264 // small GTPase mediated signal transduction // inferred from electronic annotation /// 0007266 // Rho protein signal transduction // traceable author statement	0005622 // intracellular // inferred from electronic annotation /// 0005737 // cytoplasm // traceable author statement /// 0005737 // cytoplasm // inferred from electronic annotation /// 0016020 // membrane // inferred from electronic annotation	0003924 // GTPase activity // traceable author statement /// 0005096 // GTPase activator activity // inferred from electronic annotation /// 0005100 // Rho GTPase activator activity // traceable author statement /// 0005525 // GTP binding // inferred from electronic annotation /// 0042169 // SH2 domain binding // inferred from physical interaction	chr14:31615729-31694495 (+) // 98.04 // q12 /// chr7:54968365-54973946 (+) // 93.47 // p11.2	602680		NM_001173	GenBank
221985_at	1.93645	up	kelch-like 24 (Drosophila)	KLHL24	54800		0005737 // cytoplasm // inferred from electronic annotation /// 0042995 // cell projection // inferred from electronic annotation /// 0043204 // perikaryon // inferred from electronic annotation	0005515 // protein binding // inferred from electronic annotation	chr3:184836104-184880780 (+) // 92.75 // q27.1	611295		AW006750	GenBank
36711_at	2.16814	up	v-maf musculoaponeurotic fibrosarcoma oncogene homolog F (avian)	MAFF	23764	0001701 // in utero embryonic development // inferred from electronic annotation /// 0006350 // transcription // inferred from electronic annotation /// 0006355 // regulation of transcription, DNA-dependent // inferred from electronic annotation /// 0006366 // transcription from RNA polymerase II promoter // traceable author statement /// 0006950 // response to stress // inferred from electronic …	0005634 // nucleus // inferred from electronic annotation	0003677 // DNA binding // inferred from electronic annotation /// 0003700 // transcription factor activity // inferred from electronic annotation /// 0043565 // sequence-specific DNA binding // inferred from electronic annotation	chr22:36939806-36942460 (+) // 74.58 // q13.1	604877	Smooth_muscle_contraction // GenMAPP	AL021977	GenBank
221011_s_at	2.42632	up	limb bud and heart development homolog (mouse)	LBH	81606	0006350 // transcription // inferred from electronic annotation /// 0006355 // regulation of transcription, DNA-dependent // inferred from electronic annotation /// 0006357 // regulation of transcription from RNA polymerase II promoter // inferred from electronic annotation /// 0007275 // multicellular organismal development // inferred from electronic annotation	0005634 // nucleus // inferred from electronic annotation /// 0005737 // cytoplasm // inferred from electronic annotation	0016563 // transcription activator activity // inferred from electronic annotation	chr2:30307900-30336393 (+) // 97.87 // p23.1	611763		NM_030915	GenBank
236179_at	2.0932	up	cadherin 11, type 2, OB-cadherin (osteoblast)	CDH11	1009	0001501 // skeletal system development // traceable author statement /// 0001503 // ossification // non-traceable author statement /// 0007155 // cell adhesion // inferred from electronic annotation /// 0007155 // cell adhesion // traceable author statement /// 0007156 // homophilic cell adhesion // non-traceable author statement /// 0007156 // homophilic cell adhesion // inferred from electronic…	0005737 // cytoplasm // inferred from electronic annotation /// 0005886 // plasma membrane // inferred from electronic annotation /// 0016020 // membrane // inferred from electronic annotation /// 0016021 // integral to membrane // non-traceable author statement /// 0016021 // integral to membrane // inferred from electronic annotation	0005509 // calcium ion binding // inferred from electronic annotation /// 0005515 // protein binding // inferred from physical interaction /// 0005515 // protein binding // inferred from electronic annotation	chr16:63536631-63537130 (-) // 89.22 // q21	600023		AI754693	GenBank
206375_s_at	2.54497	up	heat shock 27kDa protein 3	HSPB3	8988	0006950 // response to stress // inferred from electronic annotation /// 0006986 // response to unfolded protein // traceable author statement /// 0009408 // response to heat // inferred from electronic annotation			chr5:53787201-53787964 (+) // 99.48 // q11.2	604624		NM_006308	GenBank
208622_s_at	2.11756	up	ezrin	EZR	7430	0007016 // cytoskeletal anchoring at plasma membrane // non-traceable author statement /// 0007159 // leukocyte adhesion // inferred from expression pattern /// 0008360 // regulation of cell shape // inferred from electronic annotation /// 0022614 // membrane to membrane docking // inferred from expression pattern /// 0035088 // establishment or maintenance of apical/basal cell polarity // inferr…	0001726 // ruffle // inferred from direct assay /// 0001931 // uropod // inferred from electronic annotation /// 0005737 // cytoplasm // inferred from electronic annotation /// 0005829 // cytosol // inferred from direct assay /// 0005856 // cytoskeleton // inferred from electronic annotation /// 0005884 // actin filament // inferred from direct assay /// 0005886 // plasma membrane // inferred fro…	0005488 // binding // inferred from electronic annotation /// 0005515 // protein binding // inferred from physical interaction /// 0005515 // protein binding // inferred from electronic annotation /// 0008092 // cytoskeletal protein binding // inferred from electronic annotation /// 0043621 // protein self-association // inferred from physical interaction /// 0050839 // cell adhesion molecule bin…	chr6:159106767-159159196 (-) // 94.17 // q25.3	123900		AA670344	GenBank
209398_at	2.66042	up	histone cluster 1, H1c	HIST1H1C	3006	0006334 // nucleosome assembly // non-traceable author statement /// 0006334 // nucleosome assembly // inferred from electronic annotation /// 0016584 // nucleosome positioning // inferred from electronic annotation	0000786 // nucleosome // non-traceable author statement /// 0000786 // nucleosome // inferred from electronic annotation /// 0005634 // nucleus // inferred from electronic annotation /// 0005694 // chromosome // inferred from electronic annotation	0003677 // DNA binding // non-traceable author statement /// 0003677 // DNA binding // inferred from electronic annotation /// 0005515 // protein binding // inferred from electronic annotation	chr6:26163913-26164671 (-) // 98.06 // p22.1	142710		BC002649	GenBank
212909_at	2.09394	up	LY6/PLAUR domain containing 1	LYPD1	116372		0005886 // plasma membrane // inferred from electronic annotation /// 0016020 // membrane // inferred from electronic annotation /// 0031225 // anchored to membrane // inferred from electronic annotation		chr2:133118837-133144303 (-) // 98.81 // q21.2	610450	GPCRDB_Class_A_Rhodopsin-like2 // GenMAPP	AL567376	GenBank
1563469_at	2.60222	up							chr10:63506879-63513077 (+) // 84.8 // q21.2			AL832681	GenBank
204863_s_at	2.18885	up	interleukin 6 signal transducer (gp130, oncostatin M receptor)	IL6ST	3572	0002675 // positive regulation of acute inflammatory response // inferred by curator /// 0002821 // positive regulation of adaptive immune response // inferred by curator /// 0005977 // glycogen metabolic process // inferred from electronic annotation /// 0007165 // signal transduction // inferred from electronic annotation /// 0008284 // positive regulation of cell proliferation // inferred from…	0005576 // extracellular region // inferred from electronic annotation /// 0005886 // plasma membrane // inferred from electronic annotation /// 0005896 // interleukin-6 receptor complex // inferred from direct assay /// 0005900 // oncostatin-M receptor complex // inferred from direct assay /// 0009897 // external side of plasma membrane // inferred from electronic annotation /// 0016020 // membr…	0004872 // receptor activity // inferred from electronic annotation /// 0004896 // cytokine receptor activity // inferred from electronic annotation /// 0004897 // ciliary neurotrophic factor receptor activity // inferred from direct assay /// 0004915 // interleukin-6 receptor activity // inferred from direct assay /// 0004915 // interleukin-6 receptor activity // inferred from genetic interactio…	chr5:55271508-55326529 (-) // 95.69 // q11.2	600694		BE856546	GenBank
208370_s_at	2.66041	up	regulator of calcineurin 1	RCAN1	1827	0007165 // signal transduction // traceable author statement /// 0007417 // central nervous system development // traceable author statement /// 0008015 // blood circulation // traceable author statement /// 0009612 // response to mechanical stimulus // inferred from electronic annotation /// 0019722 // calcium-mediated signaling // inferred from electronic annotation /// 0043627 // response to e…	0005634 // nucleus // traceable author statement /// 0005634 // nucleus // inferred from electronic annotation /// 0005737 // cytoplasm // inferred from electronic annotation	0003677 // DNA binding // traceable author statement /// 0003700 // transcription factor activity // traceable author statement /// 0005515 // protein binding // inferred from physical interaction	chr21:34810657-34908012 (-) // 99.26 // q22.12	602917		NM_004414	GenBank
205876_at	2.11548	up	leukemia inhibitory factor receptor alpha	LIFR	3977	0007166 // cell surface receptor linked signal transduction // traceable author statement /// 0008284 // positive regulation of cell proliferation // inferred from direct assay /// 0008284 // positive regulation of cell proliferation // inferred from electronic annotation /// 0008284 // positive regulation of cell proliferation // inferred from genetic interaction /// 0019221 // cytokine-mediated…	0005576 // extracellular region // inferred from electronic annotation /// 0005886 // plasma membrane // inferred from electronic annotation /// 0005887 // integral to plasma membrane // traceable author statement /// 0016020 // membrane // inferred from electronic annotation /// 0016021 // integral to membrane // inferred from electronic annotation	0004872 // receptor activity // inferred from electronic annotation /// 0004896 // cytokine receptor activity // inferred from electronic annotation /// 0004897 // ciliary neurotrophic factor receptor activity // inferred from genetic interaction /// 0004923 // leukemia inhibitory factor receptor activity // inferred from direct assay /// 0004923 // leukemia inhibitory factor receptor activity //…	chr5:38515661-38631253 (-) // 99.03 // p13.1	151443 /// 601559		NM_002310	GenBank
227321_at	2.6311	up	GATS, stromal antigen 3 opposite strand	GATS	352954				chr7:99636218-99636816 (-) // 96.75 // q22.1			D52585	GenBank
238732_at	1.98436	up	collagen, type XXIV, alpha 1	COL24A1	255631	0007155 // cell adhesion // inferred from electronic annotation	0005581 // collagen // inferred from electronic annotation	0005198 // structural molecule activity // inferred from electronic annotation /// 0005201 // extracellular matrix structural constituent // inferred from electronic annotation	chr1:85967505-85967969 (-) // 94.5 // p22.3	610025		AI631241	GenBank
203574_at	2.3583	up	nuclear factor, interleukin 3 regulated	NFIL3	4783	0006350 // transcription // inferred from electronic annotation /// 0006355 // regulation of transcription, DNA-dependent // inferred from electronic annotation /// 0006366 // transcription from RNA polymerase II promoter // traceable author statement /// 0006955 // immune response // traceable author statement /// 0048511 // rhythmic process // inferred from electronic annotation	0005634 // nucleus // traceable author statement /// 0005634 // nucleus // inferred from electronic annotation /// 0005634 // nucleus // inferred from direct assay	0003677 // DNA binding // inferred from electronic annotation /// 0003677 // DNA binding // traceable author statement /// 0003700 // transcription factor activity // traceable author statement /// 0003700 // transcription factor activity // inferred from electronic annotation /// 0003714 // transcription corepressor activity // traceable author statement /// 0043565 // sequence-specific DNA bind…	chr9:93211149-93225783 (-) // 98.7 // q22.31	605327		NM_005384	GenBank
209890_at	1.76892	up	tetraspanin 5	TSPAN5	10098		0016020 // membrane // inferred from electronic annotation /// 0016021 // integral to membrane // inferred from electronic annotation		chr4:99612443-99798747 (-) // 100.0 // q23			AF065389	GenBank
232429_at	1.85475	up							chr15:47733554-47735717 (+) // 36.08 // q21.2			AL122040	GenBank
230503_at	1.78872	up							chr14:54159495-54159973 (+) // 81.4 // q22.2			AA151917	GenBank
202975_s_at	1.71927	up	Rho-related BTB domain containing 3	RHOBTB3	22836		0005634 // nucleus // inferred from direct assay /// 0043231 // intracellular membrane-bounded organelle // inferred from direct assay	0003924 // GTPase activity // non-traceable author statement /// 0005515 // protein binding // inferred from electronic annotation	chr5:95092622-95156786 (+) // 87.07 // q15	607353		N21138	GenBank
1554980_a_at	2.37133	up	activating transcription factor 3	ATF3	467	0006094 // gluconeogenesis // inferred from electronic annotation /// 0006350 // transcription // inferred from electronic annotation /// 0006355 // regulation of transcription, DNA-dependent // inferred from electronic annotation /// 0045449 // regulation of transcription // inferred from electronic annotation	0005634 // nucleus // inferred from electronic annotation /// 0005634 // nucleus // inferred from direct assay /// 0005730 // nucleolus // inferred from direct assay	0003677 // DNA binding // inferred from electronic annotation /// 0003700 // transcription factor activity // traceable author statement /// 0003700 // transcription factor activity // inferred from electronic annotation /// 0003714 // transcription corepressor activity // traceable author statement /// 0005515 // protein binding // inferred from physical interaction /// 0016564 // transcription …	chr1:210854986-210859520 (+) // 95.57 // q32.3	603148	Hypertrophy_model // GenMAPP /// Smooth_muscle_contraction // GenMAPP	AB066566	GenBank
215446_s_at	2.24899	up	lysyl oxidase	LOX	4015	0001568 // blood vessel development // inferred from electronic annotation /// 0006464 // protein modification process // traceable author statement /// 0007169 // transmembrane receptor protein tyrosine kinase signaling pathway // non-traceable author statement /// 0030199 // collagen fibril organization // inferred from electronic annotation /// 0030324 // lung development // inferred from elec…	0005576 // extracellular region // inferred from electronic annotation /// 0005578 // proteinaceous extracellular matrix // inferred from electronic annotation /// 0005581 // collagen // inferred from electronic annotation	0004720 // protein-lysine 6-oxidase activity // traceable author statement /// 0004720 // protein-lysine 6-oxidase activity // inferred from electronic annotation /// 0005507 // copper ion binding // traceable author statement /// 0005507 // copper ion binding // inferred from electronic annotation /// 0005515 // protein binding // inferred from electronic annotation /// 0016491 // oxidoreductase…	chr5:121428280-121430343 (-) // 99.47 // q23.1	153455 /// 219100		L16895	GenBank
210943_s_at	1.75434	up	lysosomal trafficking regulator	LYST	1130	0006810 // transport // inferred from electronic annotation /// 0015031 // protein transport // inferred from electronic annotation /// 0030595 // leukocyte chemotaxis // inferred from sequence or structural similarity /// 0032438 // melanosome organization // inferred from sequence or structural similarity /// 0032510 // endosome to lysosome transport via multivesicular body sorting pathway // i…	0005737 // cytoplasm // inferred from electronic annotation /// 0015630 // microtubule cytoskeleton // inferred from direct assay	0005515 // protein binding // inferred from physical interaction	chr1:234021504-234113563 (-) // 99.71 // q42.3	214500 /// 606897		U84744	GenBank
232914_s_at	2.23168	up	synaptotagmin-like 2	SYTL2	54843	0006886 // intracellular protein transport // inferred from electronic annotation /// 0016192 // vesicle-mediated transport // inferred from sequence or structural similarity	0005624 // membrane fraction // inferred from sequence or structural similarity /// 0012505 // endomembrane system // inferred from electronic annotation /// 0016020 // membrane // inferred from electronic annotation /// 0019897 // extrinsic to plasma membrane // inferred from sequence or structural similarity /// 0033162 // melanosome membrane // inferred from electronic annotation /// 0042470 /…	0005515 // protein binding // inferred from electronic annotation /// 0008270 // zinc ion binding // inferred from electronic annotation /// 0017137 // Rab GTPase binding // inferred from electronic annotation /// 0042043 // neurexin binding // inferred from sequence or structural similarity	chr11:85082974-85199826 (-) // 99.08 // q14.1			AB046817	GenBank
204777_s_at	2.44798	up	mal, T-cell differentiation protein	MAL	4118	0001766 // membrane raft polarization // traceable author statement /// 0006917 // induction of apoptosis // non-traceable author statement /// 0007417 // central nervous system development // traceable author statement /// 0030154 // cell differentiation // traceable author statement /// 0042552 // myelination // non-traceable author statement /// 0042552 // myelination // traceable author state…	0005768 // endosome // traceable author statement /// 0005783 // endoplasmic reticulum // inferred from direct assay /// 0005887 // integral to plasma membrane // traceable author statement /// 0016020 // membrane // inferred from electronic annotation /// 0016021 // integral to membrane // inferred from electronic annotation /// 0016324 // apical plasma membrane // traceable author statement ///…	0008289 // lipid binding // traceable author statement /// 0015267 // channel activity // traceable author statement /// 0016505 // apoptotic protease activator activity // non-traceable author statement /// 0019911 // structural constituent of myelin sheath // inferred from direct assay	chr2:95055205-95083462 (+) // 100.0 // q11.1	188860		NM_002371	GenBank
58780_s_at	3.114	up	hypothetical protein FLJ10357	FLJ10357	55701	0035023 // regulation of Rho protein signal transduction // inferred from electronic annotation	0005622 // intracellular // inferred from electronic annotation /// 0005737 // cytoplasm // inferred from electronic annotation	0005085 // guanyl-nucleotide exchange factor activity // inferred from electronic annotation /// 0005089 // Rho guanyl-nucleotide exchange factor activity // inferred from electronic annotation	chr14:20627176-20627543 (+) // 78.84 // q11.2	610018		R42449	GenBank
209185_s_at	2.12967	up	insulin receptor substrate 2	IRS2	8660	0002053 // positive regulation of mesenchymal cell proliferation // inferred from electronic annotation /// 0006006 // glucose metabolic process // traceable author statement /// 0006006 // glucose metabolic process // inferred from mutant phenotype /// 0007165 // signal transduction // traceable author statement /// 0007165 // signal transduction // inferred from electronic annotation /// 000742…	0005886 // plasma membrane // not recorded	0004871 // signal transducer activity // traceable author statement /// 0004871 // signal transducer activity // inferred from electronic annotation /// 0004872 // receptor activity // inferred from electronic annotation /// 0005158 // insulin receptor binding // inferred from electronic annotation /// 0005515 // protein binding // inferred from physical interaction /// 0019901 // protein kinase …	chr13:109204184-109236916 (-) // 88.04 // q34	125853 /// 600797		AF073310	GenBank
201473_at	2.37655	up	jun B proto-oncogene	JUNB	3726	0001570 // vasculogenesis // inferred from electronic annotation /// 0001701 // in utero embryonic development // inferred from electronic annotation /// 0001829 // trophectodermal cell differentiation // inferred from electronic annotation /// 0001892 // embryonic placenta development // inferred from electronic annotation /// 0006350 // transcription // inferred from electronic annotation /// 0…	0000785 // chromatin // traceable author statement /// 0005634 // nucleus // inferred from electronic annotation	0003677 // DNA binding // inferred from electronic annotation /// 0003677 // DNA binding // traceable author statement /// 0003700 // transcription factor activity // inferred from electronic annotation /// 0003702 // RNA polymerase II transcription factor activity // traceable author statement /// 0003713 // transcription coactivator activity // traceable author statement /// 0003714 // transcri…	chr19:12763332-12765129 (+) // 98.27 // p13.13	165161		NM_002229	GenBank
219878_s_at	1.69163	up	Kruppel-like factor 13	KLF13	51621	0006350 // transcription // inferred from electronic annotation /// 0006355 // regulation of transcription, DNA-dependent // inferred from electronic annotation /// 0006366 // transcription from RNA polymerase II promoter // traceable author statement /// 0045944 // positive regulation of transcription from RNA polymerase II promoter // inferred from electronic annotation	0005622 // intracellular // inferred from electronic annotation /// 0005634 // nucleus // inferred from electronic annotation	0003676 // nucleic acid binding // inferred from electronic annotation /// 0003677 // DNA binding // inferred from electronic annotation /// 0003702 // RNA polymerase II transcription factor activity // traceable author statement /// 0003702 // RNA polymerase II transcription factor activity // inferred from electronic annotation /// 0005515 // protein binding // inferred from physical interactio…	chr15:29406661-29451938 (+) // 83.23 // q13.3	605328		NM_015995	GenBank
215253_s_at	2.70302	up	regulator of calcineurin 1	RCAN1	1827	0007165 // signal transduction // traceable author statement /// 0007417 // central nervous system development // traceable author statement /// 0008015 // blood circulation // traceable author statement /// 0009612 // response to mechanical stimulus // inferred from electronic annotation /// 0019722 // calcium-mediated signaling // inferred from electronic annotation /// 0043627 // response to e…	0005634 // nucleus // traceable author statement /// 0005634 // nucleus // inferred from electronic annotation /// 0005737 // cytoplasm // inferred from electronic annotation	0003677 // DNA binding // traceable author statement /// 0003700 // transcription factor activity // traceable author statement /// 0005515 // protein binding // inferred from physical interaction	chr21:34815239-34817432 (-) // 99.01 // q22.12	602917		AL049369	GenBank
203232_s_at	2.21492	up	ataxin 1	ATXN1	6310	0006396 // RNA processing // non-traceable author statement /// 0008219 // cell death // inferred from electronic annotation /// 0008344 // adult locomotory behavior // inferred from electronic annotation /// 0008542 // visual learning // inferred from electronic annotation /// 0016481 // negative regulation of transcription // inferred from direct assay /// 0042326 // negative regulation of phos…	0005634 // nucleus // inferred from direct assay /// 0005634 // nucleus // inferred from electronic annotation /// 0005654 // nucleoplasm // inferred from direct assay /// 0005737 // cytoplasm // inferred from direct assay /// 0005737 // cytoplasm // inferred from electronic annotation /// 0016363 // nuclear matrix // inferred from direct assay /// 0042272 // nuclear RNA export factor complex // …	0003723 // RNA binding // inferred from electronic annotation /// 0005488 // binding // inferred from electronic annotation /// 0005515 // protein binding // inferred from physical interaction /// 0008022 // protein C-terminus binding // inferred from physical interaction /// 0008266 // poly(U) binding // inferred from direct assay /// 0016564 // transcription repressor activity // inferred from …	chr6:16407322-16869666 (-) // 98.12 // p22.3	164400 /// 601556		NM_000332	GenBank
215071_s_at	2.35211	up	histone cluster 1, H2ac	HIST1H2AC	8334	0006334 // nucleosome assembly // non-traceable author statement /// 0006334 // nucleosome assembly // inferred from electronic annotation	0000786 // nucleosome // non-traceable author statement /// 0000786 // nucleosome // inferred from electronic annotation /// 0005634 // nucleus // inferred from electronic annotation /// 0005694 // chromosome // inferred from electronic annotation	0003677 // DNA binding // non-traceable author statement /// 0003677 // DNA binding // inferred from electronic annotation	chr6:26232380-26247323 (+) // 73.01 // p22.1	602794		AL353759	GenBank
210162_s_at	2.47099	up	nuclear factor of activated T-cells, cytoplasmic, calcineurin-dependent 1	NFATC1	4772	0006350 // transcription // inferred from electronic annotation /// 0006355 // regulation of transcription, DNA-dependent // inferred from direct assay /// 0006355 // regulation of transcription, DNA-dependent // inferred from electronic annotation /// 0006366 // transcription from RNA polymerase II promoter // traceable author statement /// 0007242 // intracellular signaling cascade // inferred …	0005634 // nucleus // inferred from electronic annotation /// 0005737 // cytoplasm // traceable author statement /// 0005737 // cytoplasm // inferred from electronic annotation	0003677 // DNA binding // inferred from electronic annotation /// 0003700 // transcription factor activity // traceable author statement /// 0003700 // transcription factor activity // inferred from electronic annotation /// 0005528 // FK506 binding // traceable author statement /// 0016563 // transcription activator activity // inferred from direct assay	chr18:75256980-75328982 (+) // 97.63 // q23	600489		U08015	GenBank
201242_s_at	1.98072	up	ATPase, Na+/K+ transporting, beta 1 polypeptide	ATP1B1	481	0001666 // response to hypoxia // inferred from electronic annotation /// 0006754 // ATP biosynthetic process // inferred from electronic annotation /// 0006810 // transport // inferred from electronic annotation /// 0006810 // transport // traceable author statement /// 0006811 // ion transport // inferred from electronic annotation /// 0006813 // potassium ion transport // inferred from electro…	0005886 // plasma membrane // inferred from electronic annotation /// 0005890 // sodium:potassium-exchanging ATPase complex // traceable author statement /// 0016020 // membrane // inferred from electronic annotation /// 0016021 // integral to membrane // inferred from electronic annotation /// 0016323 // basolateral plasma membrane // inferred from electronic annotation	0005391 // sodium:potassium-exchanging ATPase activity // traceable author statement /// 0005391 // sodium:potassium-exchanging ATPase activity // inferred from electronic annotation /// 0005515 // protein binding // inferred from electronic annotation /// 0005515 // protein binding // inferred from physical interaction /// 0030955 // potassium ion binding // inferred from electronic annotation /…	chr1:167342603-167367623 (+) // 98.05 // q24.2	145500 /// 182330	Calcium_regulation_in_cardiac_cells // GenMAPP	BC000006	GenBank
213792_s_at	2.25084	up	insulin receptor	INSR	3643	0000187 // activation of MAPK activity // inferred from mutant phenotype /// 0001934 // positive regulation of protein amino acid phosphorylation // inferred from direct assay /// 0003007 // heart morphogenesis // inferred from mutant phenotype /// 0005975 // carbohydrate metabolic process // inferred from electronic annotation /// 0006468 // protein amino acid phosphorylation // inferred from el…	0005768 // endosome // inferred from electronic annotation /// 0005792 // microsome // inferred from direct assay /// 0005829 // cytosol // inferred from electronic annotation /// 0005886 // plasma membrane // not recorded /// 0005886 // plasma membrane // inferred from electronic annotation /// 0005886 // plasma membrane // inferred by curator /// 0005887 // integral to plasma membrane // inferr…	0000166 // nucleotide binding // inferred from electronic annotation /// 0004672 // protein kinase activity // inferred from electronic annotation /// 0004713 // protein tyrosine kinase activity // inferred from electronic annotation /// 0004713 // protein tyrosine kinase activity // inferred from direct assay /// 0004713 // protein tyrosine kinase activity // inferred from mutant phenotype /// 0…	chr19:7067047-7244942 (-) // 97.61 // p13.2	147670 /// 246200 /// 262190 /// 609968 /// 610549		AA485908	GenBank
218627_at	2.51258	up	damage-regulated autophagy modulator	DRAM	55332	0006914 // autophagy // inferred from electronic annotation /// 0006915 // apoptosis // inferred from electronic annotation	0005764 // lysosome // inferred from electronic annotation /// 0005765 // lysosomal membrane // inferred from electronic annotation /// 0016020 // membrane // inferred from electronic annotation /// 0016021 // integral to membrane // inferred from electronic annotation		chr12:100819231-100841520 (+) // 83.53 // q23.2	610776		NM_018370	GenBank
232165_at	2.29233	up	epiplakin 1	EPPK1	83481		0005737 // cytoplasm // inferred from electronic annotation /// 0005856 // cytoskeleton // non-traceable author statement /// 0005856 // cytoskeleton // inferred from electronic annotation	0005198 // structural molecule activity // non-traceable author statement /// 0005515 // protein binding // inferred from physical interaction	chr8:145011487-145012764 (-) // 66.98 // q24.3	607553		AL137725	GenBank
205442_at	2.26506	up	microfibrillar-associated protein 3-like	MFAP3L	9848		0005886 // plasma membrane // inferred from electronic annotation /// 0016020 // membrane // inferred from electronic annotation /// 0016021 // integral to membrane // inferred from electronic annotation		chr4:171144327-171184004 (-) // 94.62 // q33			NM_021647	GenBank
227314_at	2.41997	up	integrin, alpha 2 (CD49B, alpha 2 subunit of VLA-2 receptor)	ITGA2	3673	0007155 // cell adhesion // traceable author statement /// 0007155 // cell adhesion // inferred from electronic annotation /// 0007160 // cell-matrix adhesion // traceable author statement /// 0007229 // integrin-mediated signaling pathway // inferred from electronic annotation /// 0007596 // blood coagulation // traceable author statement /// 0009887 // organ morphogenesis // traceable author st…	0005886 // plasma membrane // not recorded /// 0005886 // plasma membrane // traceable author statement /// 0008305 // integrin complex // traceable author statement /// 0008305 // integrin complex // inferred from electronic annotation /// 0009897 // external side of plasma membrane // inferred from electronic annotation /// 0016020 // membrane // inferred from electronic annotation /// 0016021 …	0000287 // magnesium ion binding // inferred from electronic annotation /// 0004872 // receptor activity // inferred from electronic annotation /// 0005509 // calcium ion binding // inferred from electronic annotation /// 0005515 // protein binding // inferred from electronic annotation /// 0005515 // protein binding // inferred from physical interaction /// 0005518 // collagen binding // traceab…	chr5:52424266-52426170 (+) // 65.54 // q11.2	192974	Integrin-mediated_cell_adhesion_KEGG // GenMAPP	N95414	GenBank
205022_s_at	2.08597	up	forkhead box N3	FOXN3	1112	0000077 // DNA damage checkpoint // traceable author statement /// 0000085 // G2 phase of mitotic cell cycle // traceable author statement /// 0006350 // transcription // inferred from electronic annotation /// 0006355 // regulation of transcription, DNA-dependent // inferred from electronic annotation /// 0007049 // cell cycle // inferred from electronic annotation /// 0045892 // negative regula…	0005634 // nucleus // inferred by curator /// 0005634 // nucleus // inferred from electronic annotation	0003677 // DNA binding // inferred from electronic annotation /// 0003700 // transcription factor activity // inferred from electronic annotation /// 0005515 // protein binding // inferred from physical interaction /// 0008022 // protein C-terminus binding // inferred from physical interaction /// 0016564 // transcription repressor activity // inferred from direct assay /// 0043565 // sequence-sp…	chr14:88697460-89155209 (-) // 94.0 // q31.3	602628		NM_005197	GenBank
211458_s_at	2.27722	up	GABA(A) receptor-associated protein like 1 /// GABA(A) receptors associated protein like 3 (pseudogene)	GABARAPL1 /// GABARAPL3	23710 /// 23766		0005622 // intracellular // inferred from direct assay /// 0005737 // cytoplasm // inferred from electronic annotation /// 0005776 // autophagic vacuole // inferred from direct assay /// 0005783 // endoplasmic reticulum // inferred from electronic annotation /// 0005794 // Golgi apparatus // inferred from electronic annotation /// 0005874 // microtubule // inferred from electronic annotation /// …	0004872 // receptor activity // inferred from electronic annotation /// 0005515 // protein binding // inferred from physical interaction /// 0005515 // protein binding // inferred from sequence or structural similarity /// 0048487 // beta-tubulin binding // inferred from sequence or structural similarity /// 0050811 // GABA receptor binding // inferred from sequence or structural similarity	chr12:10256765-10266966 (+) // 90.82 // p13.2 /// chr15:88691822-88693673 (-) // 100.0 // q26.1	607420		AF180519	GenBank
209060_x_at	1.66602	up	nuclear receptor coactivator 3	NCOA3	8202	0006350 // transcription // inferred from electronic annotation /// 0006350 // transcription // non-traceable author statement /// 0006355 // regulation of transcription, DNA-dependent // inferred from electronic annotation /// 0007165 // signal transduction // inferred from electronic annotation /// 0030521 // androgen receptor signaling pathway // non-traceable author statement /// 0045449 // r…	0005634 // nucleus // non-traceable author statement /// 0005634 // nucleus // inferred from electronic annotation /// 0005737 // cytoplasm // inferred from electronic annotation	0003713 // transcription coactivator activity // non-traceable author statement /// 0003713 // transcription coactivator activity // inferred from electronic annotation /// 0004402 // histone acetyltransferase activity // traceable author statement /// 0004402 // histone acetyltransferase activity // inferred from electronic annotation /// 0004871 // signal transducer activity // inferred from el…	chr20:45564027-45719023 (+) // 93.49 // q13.12	601937		AI438999	GenBank
240558_at	1.60363	up							chr3:78992180-78992643 (-) // 99.57 // p12.3			AI023335	GenBank
226982_at	2.37678	up	elongation factor, RNA polymerase II, 2	ELL2	22936	0006350 // transcription // inferred from electronic annotation /// 0006355 // regulation of transcription, DNA-dependent // inferred from electronic annotation /// 0006368 // RNA elongation from RNA polymerase II promoter // traceable author statement /// 0006368 // RNA elongation from RNA polymerase II promoter // inferred from electronic annotation	0005634 // nucleus // inferred from electronic annotation /// 0008023 // transcription elongation factor complex // traceable author statement /// 0008023 // transcription elongation factor complex // inferred from electronic annotation	0003702 // RNA polymerase II transcription factor activity // traceable author statement /// 0003746 // translation elongation factor activity // inferred from electronic annotation /// 0016944 // RNA polymerase II transcription elongation factor activity // inferred from electronic annotation	chr5:95246559-95247998 (-) // 97.56 // q15	601874		AI745624	GenBank
227828_s_at	2.54192	up	family with sequence similarity 176, member A	FAM176A	84141	0006914 // autophagy // inferred from electronic annotation /// 0006915 // apoptosis // inferred from electronic annotation	0005737 // cytoplasm // inferred from direct assay /// 0005764 // lysosome // inferred from electronic annotation /// 0005765 // lysosomal membrane // inferred from electronic annotation /// 0005783 // endoplasmic reticulum // inferred from electronic annotation /// 0005789 // endoplasmic reticulum membrane // inferred from electronic annotation /// 0005886 // plasma membrane // inferred from dir…		chr2:75572951-75603123 (-) // 82.01 // p12			AV700753	GenBank
225327_at	2.13196	up	KIAA1370	KIAA1370	56204				chr15:50660811-50758101 (-) // 99.15 // q21.2			AB037791	GenBank
213295_at	2.27458	up	cylindromatosis (turban tumor syndrome)	CYLD	1540	0006412 // translation // inferred from electronic annotation /// 0006511 // ubiquitin-dependent protein catabolic process // non-traceable author statement /// 0006511 // ubiquitin-dependent protein catabolic process // inferred from electronic annotation /// 0007049 // cell cycle // inferred from electronic annotation /// 0019941 // modification-dependent protein catabolic process // inferred f…	0005622 // intracellular // inferred from electronic annotation /// 0005737 // cytoplasm // inferred from electronic annotation /// 0005840 // ribosome // inferred from electronic annotation /// 0005856 // cytoskeleton // non-traceable author statement	0003735 // structural constituent of ribosome // inferred from electronic annotation /// 0004221 // ubiquitin thiolesterase activity // non-traceable author statement /// 0004221 // ubiquitin thiolesterase activity // inferred from electronic annotation /// 0008233 // peptidase activity // inferred from electronic annotation /// 0008234 // cysteine-type peptidase activity // inferred from electro…	chr16:49390693-49393346 (+) // 80.76 // q12.1	132700 /// 601606 /// 605018 /// 605041		AA555096	GenBank
220663_at	2.00571	up	interleukin 1 receptor accessory protein-like 1	IL1RAPL1	11141	0007165 // signal transduction // non-traceable author statement /// 0007165 // signal transduction // inferred from electronic annotation /// 0007611 // learning or memory // traceable author statement /// 0045087 // innate immune response // inferred from electronic annotation	0016020 // membrane // inferred from electronic annotation /// 0016021 // integral to membrane // inferred from electronic annotation /// 0031224 // intrinsic to membrane // inferred from electronic annotation	0004872 // receptor activity // inferred from electronic annotation /// 0004872 // receptor activity // traceable author statement /// 0004888 // transmembrane receptor activity // inferred from electronic annotation	chrX:28515601-29884757 (+) // 93.52 // p21.3	300143 /// 300206		NM_014271	GenBank
218041_x_at	1.92718	up	solute carrier family 38, member 2	SLC38A2	54407	0006810 // transport // inferred from electronic annotation /// 0006811 // ion transport // inferred from electronic annotation /// 0006814 // sodium ion transport // inferred from electronic annotation /// 0006865 // amino acid transport // inferred from electronic annotation	0005886 // plasma membrane // inferred from electronic annotation /// 0016020 // membrane // inferred from electronic annotation /// 0016021 // integral to membrane // inferred from electronic annotation	0015171 // amino acid transmembrane transporter activity // inferred from electronic annotation /// 0015293 // symporter activity // inferred from electronic annotation /// 0031402 // sodium ion binding // inferred from electronic annotation	chr12:45038400-45040667 (-) // 97.75 // q13.11	605180		NM_018573	GenBank
220924_s_at	1.87181	up	solute carrier family 38, member 2	SLC38A2	54407	0006810 // transport // inferred from electronic annotation /// 0006811 // ion transport // inferred from electronic annotation /// 0006814 // sodium ion transport // inferred from electronic annotation /// 0006865 // amino acid transport // inferred from electronic annotation	0005886 // plasma membrane // inferred from electronic annotation /// 0016020 // membrane // inferred from electronic annotation /// 0016021 // integral to membrane // inferred from electronic annotation	0015171 // amino acid transmembrane transporter activity // inferred from electronic annotation /// 0015293 // symporter activity // inferred from electronic annotation /// 0031402 // sodium ion binding // inferred from electronic annotation	chr12:45038530-45052821 (-) // 99.38 // q13.11	605180		NM_018976	GenBank
219743_at	2.2111	up	hairy/enhancer-of-split related with YRPW motif 2	HEY2	23493	0001570 // vasculogenesis // inferred from electronic annotation /// 0006350 // transcription // inferred from electronic annotation /// 0006355 // regulation of transcription, DNA-dependent // inferred from electronic annotation /// 0007219 // Notch signaling pathway // inferred from electronic annotation /// 0007275 // multicellular organismal development // inferred from electronic annotation …	0005634 // nucleus // inferred from electronic annotation	0003677 // DNA binding // inferred from electronic annotation /// 0003677 // DNA binding // traceable author statement /// 0003700 // transcription factor activity // traceable author statement /// 0005515 // protein binding // inferred from electronic annotation /// 0030528 // transcription regulator activity // inferred from electronic annotation	chr6:126112565-126124110 (+) // 100.0 // q22.31	604674		NM_012259	GenBank
204369_at	1.87728	up	phosphoinositide-3-kinase, catalytic, alpha polypeptide	PIK3CA	5290	0006006 // glucose metabolic process // inferred from electronic annotation /// 0006468 // protein amino acid phosphorylation // inferred from electronic annotation /// 0006916 // anti-apoptosis // inferred from electronic annotation /// 0007165 // signal transduction // inferred from electronic annotation /// 0040014 // regulation of multicellular organism growth // inferred from electronic anno…	0005737 // cytoplasm // inferred from direct assay /// 0005739 // mitochondrion // inferred from direct assay /// 0005829 // cytosol // not recorded /// 0005942 // phosphoinositide 3-kinase complex // inferred from electronic annotation /// 0030027 // lamellipodium // inferred from electronic annotation	0004428 // inositol or phosphatidylinositol kinase activity // inferred from electronic annotation /// 0005488 // binding // inferred from electronic annotation /// 0005515 // protein binding // inferred from physical interaction /// 0016301 // kinase activity // inferred from electronic annotation /// 0016303 // 1-phosphatidylinositol-3-kinase activity // inferred from direct assay /// 0016303 /…	chr3:180399295-180435049 (+) // 97.81 // q26.32	114480 /// 114500 /// 114550 /// 137215 /// 162900 /// 171834 /// 182000 /// 211980 /// 604370	G13_Signaling_Pathway // GenMAPP	NM_006218	GenBank
242088_at	2.47093	up	kelch-like 24 (Drosophila)	KLHL24	54800		0005737 // cytoplasm // inferred from electronic annotation /// 0042995 // cell projection // inferred from electronic annotation /// 0043204 // perikaryon // inferred from electronic annotation	0005515 // protein binding // inferred from electronic annotation	chr3:184880689-184881881 (+) // 90.74 // q27.1	611295		AI961401	GenBank
226875_at	2.12249	up	dedicator of cytokinesis 11	DOCK11	139818			0005085 // guanyl-nucleotide exchange factor activity // inferred from electronic annotation /// 0005089 // Rho guanyl-nucleotide exchange factor activity // inferred from electronic annotation /// 0005525 // GTP binding // inferred from electronic annotation /// 0017048 // Rho GTPase binding // inferred from electronic annotation /// 0051020 // GTPase binding // inferred from electronic annotati…	chrX:117670034-117704339 (+) // 99.15 // q24	300681		AI742838	GenBank
205659_at	2.35187	up	histone deacetylase 9	HDAC9	9734	0000122 // negative regulation of transcription from RNA polymerase II promoter // inferred from electronic annotation /// 0006350 // transcription // inferred from electronic annotation /// 0006355 // regulation of transcription, DNA-dependent // inferred from electronic annotation /// 0006954 // inflammatory response // traceable author statement /// 0007507 // heart development // inferred fro…	0000118 // histone deacetylase complex // traceable author statement /// 0000118 // histone deacetylase complex // inferred from electronic annotation /// 0005634 // nucleus // non-traceable author statement /// 0005634 // nucleus // inferred from electronic annotation /// 0005737 // cytoplasm // traceable author statement	0003714 // transcription corepressor activity // inferred from electronic annotation /// 0004407 // histone deacetylase activity // non-traceable author statement /// 0004407 // histone deacetylase activity // inferred from electronic annotation /// 0005515 // protein binding // inferred from electronic annotation /// 0005515 // protein binding // inferred from physical interaction /// 0005515 //…	chr7:18501893-18674990 (+) // 100.0 // p21.1	606543		NM_014707	GenBank
210148_at	1.84061	up	homeodomain interacting protein kinase 3	HIPK3	10114	0006350 // transcription // inferred from electronic annotation /// 0006355 // regulation of transcription, DNA-dependent // inferred from electronic annotation /// 0006468 // protein amino acid phosphorylation // inferred from direct assay /// 0006468 // protein amino acid phosphorylation // inferred from electronic annotation /// 0006915 // apoptosis // inferred from electronic annotation /// 0…	0005634 // nucleus // inferred from electronic annotation /// 0005737 // cytoplasm // inferred from electronic annotation /// 0016605 // PML body // inferred from electronic annotation	0000166 // nucleotide binding // inferred from electronic annotation /// 0003677 // DNA binding // inferred from electronic annotation /// 0004672 // protein kinase activity // inferred from direct assay /// 0004672 // protein kinase activity // inferred from electronic annotation /// 0004672 // protein kinase activity // traceable author statement /// 0004674 // protein serine/threonine kinase a…	chr11:33235980-33332427 (+) // 99.93 // p13	604424		AF305239	GenBank
239239_at	2.16695	up							chr9:71101426-71101608 (-) // 22.74 // q21.11			W58601	GenBank
225121_at	2.12258	up	TBC1 domain family, member 23	TBC1D23	55773	0032313 // regulation of Rab GTPase activity // inferred from electronic annotation	0005622 // intracellular // inferred from electronic annotation	0005097 // Rab GTPase activator activity // inferred from electronic annotation	chr3:101462545-101526785 (+) // 98.71 // q12.1			AK001750	GenBank
215485_s_at	2.37319	up	intercellular adhesion molecule 1	ICAM1	3383	0001910 // regulation of leukocyte mediated cytotoxicity // traceable author statement /// 0002291 // T cell activation via T cell receptor contact with antigen bound to MHC molecule on antigen presenting cell // inferred from mutant phenotype /// 0002457 // T cell antigen processing and presentation // inferred from electronic annotation /// 0002693 // positive regulation of cellular extravasati…	0005615 // extracellular space // inferred from direct assay /// 0005737 // cytoplasm // inferred from direct assay /// 0005886 // plasma membrane // not recorded /// 0005886 // plasma membrane // non-traceable author statement /// 0005886 // plasma membrane // inferred from direct assay /// 0005887 // integral to plasma membrane // traceable author statement /// 0009897 // external side of plasm…	0004872 // receptor activity // inferred from electronic annotation /// 0004872 // receptor activity // traceable author statement /// 0004888 // transmembrane receptor activity // traceable author statement /// 0005178 // integrin binding // inferred from physical interaction /// 0005515 // protein binding // inferred from electronic annotation	chr19:10255394-10256941 (+) // 98.06 // p13.2	147840 /// 248310 /// 611162		AA284705	GenBank
206034_at	2.57832	up	serpin peptidase inhibitor, clade B (ovalbumin), member 8	SERPINB8	5271		0005576 // extracellular region // inferred from electronic annotation /// 0005737 // cytoplasm // inferred from electronic annotation /// 0005829 // cytosol // traceable author statement	0004866 // endopeptidase inhibitor activity // inferred from electronic annotation /// 0004867 // serine-type endopeptidase inhibitor activity // traceable author statement /// 0004867 // serine-type endopeptidase inhibitor activity // inferred from electronic annotation /// 0005515 // protein binding // traceable author statement	chr18:59788311-59805609 (+) // 96.53 // q21.33	601697		NM_002640	GenBank
222494_at	2.21343	up	forkhead box N3	FOXN3	1112	0000077 // DNA damage checkpoint // traceable author statement /// 0000085 // G2 phase of mitotic cell cycle // traceable author statement /// 0006350 // transcription // inferred from electronic annotation /// 0006355 // regulation of transcription, DNA-dependent // inferred from electronic annotation /// 0007049 // cell cycle // inferred from electronic annotation /// 0045892 // negative regula…	0005634 // nucleus // inferred by curator /// 0005634 // nucleus // inferred from electronic annotation	0003677 // DNA binding // inferred from electronic annotation /// 0003700 // transcription factor activity // inferred from electronic annotation /// 0005515 // protein binding // inferred from physical interaction /// 0008022 // protein C-terminus binding // inferred from physical interaction /// 0016564 // transcription repressor activity // inferred from direct assay /// 0043565 // sequence-sp…	chr1:110638273-110641227 (+) // 85.14 // p13.3 /// chr14:88692273-88694769 (-) // 87.99 // q31.3 /// chr18:55942113-55943577 (-) // 51.19 // q21.32	602628		AW051527	GenBank
219637_at	2.14291	up	armadillo repeat containing 9	ARMC9	80210			0005488 // binding // inferred from electronic annotation	chr2:231789630-231918151 (+) // 98.11 // q37.1			NM_025139	GenBank
238690_at	2.14679	up							chr17:57908174-57909211 (-) // 89.15 // q23.2 /// chr7:127956908-127957942 (-) // 89.7 // q32.1			H43273	GenBank
242329_at	2.46956	up	hypothetical LOC401317	LOC401317	401317				chr7:28416468-28416901 (+) // 99.77 // p15.1			AW071804	GenBank
222408_s_at	2.42204	up	yippee-like 5 (Drosophila)	YPEL5	51646				chr2:30223388-30235926 (+) // 94.5 // p23.1	609726		BC000836	GenBank
1554863_s_at	2.05529	up	docking protein 5	DOK5	55816	0000165 // MAPKKK cascade // inferred from electronic annotation /// 0007169 // transmembrane receptor protein tyrosine kinase signaling pathway // inferred from electronic annotation /// 0007399 // nervous system development // inferred from electronic annotation		0005066 // transmembrane receptor protein tyrosine kinase signaling protein activity // inferred from electronic annotation /// 0005158 // insulin receptor binding // inferred from electronic annotation	chr20:52525663-52700835 (+) // 93.41 // q13.2	608334		BC008992	GenBank
223309_x_at	1.70529	up	patatin-like phospholipase domain containing 8	PNPLA8	50640	0006629 // lipid metabolic process // inferred from electronic annotation /// 0006631 // fatty acid metabolic process // inferred from direct assay /// 0006631 // fatty acid metabolic process // inferred from sequence or structural similarity /// 0008152 // metabolic process // inferred from electronic annotation /// 0016042 // lipid catabolic process // inferred from electronic annotation	0000139 // Golgi membrane // inferred from electronic annotation /// 0005622 // intracellular // inferred from direct assay /// 0005622 // intracellular // inferred from sequence or structural similarity /// 0005624 // membrane fraction // inferred from direct assay /// 0005624 // membrane fraction // inferred from sequence or structural similarity /// 0005737 // cytoplasm // inferred from electr…	0003676 // nucleic acid binding // inferred from electronic annotation /// 0003677 // DNA binding // inferred from electronic annotation /// 0004622 // lysophospholipase activity // inferred from electronic annotation /// 0005488 // binding // inferred from electronic annotation /// 0005524 // ATP binding // non-traceable author statement /// 0008270 // zinc ion binding // inferred from electroni…	chr7:107899234-107953804 (-) // 99.39 // q31.1	612123	Eicosanoid_Synthesis // GenMAPP	BG025248	GenBank
211668_s_at	2.09907	up	plasminogen activator, urokinase	PLAU	5328	0001666 // response to hypoxia // inferred from electronic annotation /// 0006508 // proteolysis // traceable author statement /// 0006508 // proteolysis // inferred from electronic annotation /// 0006935 // chemotaxis // traceable author statement /// 0007165 // signal transduction // traceable author statement /// 0007596 // blood coagulation // inferred from electronic annotation /// 0014909 /…	0005576 // extracellular region // inferred from electronic annotation /// 0005886 // plasma membrane // not recorded	0003824 // catalytic activity // inferred from electronic annotation /// 0004252 // serine-type endopeptidase activity // inferred from electronic annotation /// 0008233 // peptidase activity // inferred from electronic annotation /// 0008236 // serine-type peptidase activity // inferred from electronic annotation /// 0016301 // kinase activity // inferred from electronic annotation /// 0016787 /…	chr10:75340933-75346428 (+) // 99.86 // q22.2	104300 /// 191840	Blood_Clotting_Cascade // GenMAPP /// Wnt_signaling // GenMAPP	K03226	GenBank
203935_at	2.11027	up	activin A receptor, type I	ACVR1	90	0000082 // G1/S transition of mitotic cell cycle // inferred from mutant phenotype /// 0001569 // patterning of blood vessels // inferred from electronic annotation /// 0001655 // urogenital system development // inferred from electronic annotation /// 0001701 // in utero embryonic development // inferred from electronic annotation /// 0001702 // gastrulation with mouth forming second // inferred…	0005887 // integral to plasma membrane // inferred from electronic annotation /// 0005887 // integral to plasma membrane // inferred from direct assay /// 0016020 // membrane // inferred from electronic annotation /// 0016021 // integral to membrane // inferred from electronic annotation /// 0045177 // apical part of cell // inferred from electronic annotation /// 0048179 // activin receptor comp…	0000166 // nucleotide binding // inferred from electronic annotation /// 0000287 // magnesium ion binding // inferred from electronic annotation /// 0004672 // protein kinase activity // inferred from electronic annotation /// 0004674 // protein serine/threonine kinase activity // inferred from direct assay /// 0004674 // protein serine/threonine kinase activity // inferred from electronic annota…	chr2:158301206-158403036 (-) // 95.8 // q24.1	102576 /// 135100		NM_001105	GenBank
225872_at	2.15884	up	solute carrier family 35, member F5	SLC35F5	80255	0006810 // transport // inferred from electronic annotation	0016020 // membrane // inferred from electronic annotation /// 0016021 // integral to membrane // inferred from electronic annotation		chr2:114187926-114193871 (-) // 99.66 // q14.1			AA044835	GenBank
201975_at	2.40001	up	CAP-GLY domain containing linker protein 1	CLIP1	6249	0007067 // mitosis // traceable author statement	0000776 // kinetochore // traceable author statement /// 0005737 // cytoplasm // inferred from electronic annotation /// 0005768 // endosome // traceable author statement /// 0005856 // cytoskeleton // inferred from electronic annotation /// 0005874 // microtubule // inferred from electronic annotation /// 0005881 // cytoplasmic microtubule // inferred from electronic annotation /// 0005882 // in…	0003676 // nucleic acid binding // inferred from electronic annotation /// 0005515 // protein binding // inferred from physical interaction /// 0005515 // protein binding // inferred from electronic annotation /// 0008017 // microtubule binding // traceable author statement /// 0008270 // zinc ion binding // inferred from electronic annotation /// 0042803 // protein homodimerization activity // t…	chr12:121321933-121431060 (-) // 99.42 // q24.31	179838		NM_002956	GenBank
229830_at	2.3513	up							chr7:503559-504125 (+) // 74.91 // p22.3 /// chr7_random:442481-443047 (+) // 74.91 //			AW205919	GenBank
223605_at	2.47733	up	solute carrier family 25 (mitochondrial carrier), member 18	SLC25A18	83733	0006810 // transport // inferred from electronic annotation	0005739 // mitochondrion // inferred from electronic annotation /// 0005743 // mitochondrial inner membrane // inferred from electronic annotation /// 0016020 // membrane // inferred from electronic annotation /// 0016021 // integral to membrane // inferred from electronic annotation	0005488 // binding // inferred from electronic annotation /// 0015293 // symporter activity // inferred from electronic annotation	chr22:16423182-16453647 (+) // 95.11 // q11.21	609303		AY008285	GenBank
221840_at	2.11426	up	protein tyrosine phosphatase, receptor type, E	PTPRE	5791	0006468 // protein amino acid phosphorylation // inferred from electronic annotation /// 0006470 // protein amino acid dephosphorylation // traceable author statement /// 0006470 // protein amino acid dephosphorylation // inferred from electronic annotation /// 0007185 // transmembrane receptor protein tyrosine phosphatase signaling pathway // inferred from electronic annotation /// 0016311 // de…	0005737 // cytoplasm // inferred from electronic annotation /// 0005886 // plasma membrane // inferred from electronic annotation /// 0016020 // membrane // inferred from electronic annotation /// 0016021 // integral to membrane // inferred from electronic annotation	0004721 // phosphoprotein phosphatase activity // inferred from electronic annotation /// 0004725 // protein tyrosine phosphatase activity // inferred from electronic annotation /// 0004872 // receptor activity // inferred from electronic annotation /// 0005001 // transmembrane receptor protein tyrosine phosphatase activity // traceable author statement /// 0005515 // protein binding // inferred …	chr10:129729127-129774163 (+) // 97.16 // q26.2	600926		AA775177	GenBank
204094_s_at	1.96685	up	TSC22 domain family, member 2	TSC22D2	9819	0006355 // regulation of transcription, DNA-dependent // inferred from electronic annotation	0005737 // cytoplasm // inferred from direct assay	0003700 // transcription factor activity // inferred from electronic annotation	chr3:151608811-151660303 (+) // 97.67 // q25.1			NM_014779	GenBank
218368_s_at	2.20456	up	tumor necrosis factor receptor superfamily, member 12A	TNFRSF12A	51330	0001525 // angiogenesis // inferred from electronic annotation /// 0006915 // apoptosis // inferred from electronic annotation /// 0006928 // cell motion // traceable author statement /// 0006931 // substrate-bound cell migration, cell attachment to substrate // inferred from electronic annotation /// 0007155 // cell adhesion // inferred from electronic annotation /// 0007275 // multicellular org…	0001726 // ruffle // inferred from electronic annotation /// 0005886 // plasma membrane // inferred from electronic annotation /// 0009986 // cell surface // inferred from electronic annotation /// 0016020 // membrane // inferred from electronic annotation /// 0016021 // integral to membrane // inferred from electronic annotation	0004872 // receptor activity // inferred from electronic annotation /// 0005515 // protein binding // inferred from electronic annotation	chr16:3010360-3012382 (+) // 96.69 // p13.3	605914		NM_016639	GenBank
226069_at	3.17032	up	prickle homolog 1 (Drosophila)	PRICKLE1	144165		0005634 // nucleus // inferred from direct assay /// 0005634 // nucleus // inferred from electronic annotation /// 0005737 // cytoplasm // inferred from electronic annotation /// 0005829 // cytosol // inferred from direct assay /// 0016020 // membrane // inferred from electronic annotation /// 0031965 // nuclear membrane // inferred from direct assay /// 0031965 // nuclear membrane // inferred fr…	0008270 // zinc ion binding // inferred from electronic annotation /// 0046872 // metal ion binding // inferred from electronic annotation	chr12:41138866-41145328 (-) // 99.05 // q12	608500 /// 612437		AA404269	GenBank
213931_at	2.45208	up	inhibitor of DNA binding 2, dominant negative helix-loop-helix protein /// inhibitor of DNA binding 2B, dominant negative helix-loop-helix protein (pseudogene)	ID2 /// ID2B	3398 /// 84099	0000122 // negative regulation of transcription from RNA polymerase II promoter // inferred from electronic annotation /// 0006941 // striated muscle contraction // non-traceable author statement /// 0007275 // multicellular organismal development // traceable author statement /// 0007275 // multicellular organismal development // inferred from electronic annotation /// 0007507 // heart developme…	0005634 // nucleus // inferred by curator /// 0005634 // nucleus // inferred from electronic annotation /// 0005737 // cytoplasm // inferred from electronic annotation	0005515 // protein binding // inferred from physical interaction /// 0005515 // protein binding // inferred from electronic annotation /// 0016564 // transcription repressor activity // inferred from direct assay /// 0030528 // transcription regulator activity // inferred from electronic annotation	chr2:8739657-8741714 (+) // 95.65 // p25.1	600386		AI819238	GenBank
210414_at	2.19178	up	fibronectin leucine rich transmembrane protein 1	FLRT1	23769	0007155 // cell adhesion // inferred from electronic annotation	0005578 // proteinaceous extracellular matrix // non-traceable author statement /// 0005887 // integral to plasma membrane // non-traceable author statement /// 0016020 // membrane // inferred from electronic annotation /// 0016021 // integral to membrane // inferred from electronic annotation	0005057 // receptor signaling protein activity // non-traceable author statement /// 0005515 // protein binding // inferred from electronic annotation /// 0030674 // protein binding, bridging // non-traceable author statement	chr11:63640315-63642975 (+) // 96.92 // q13.1	604806		AF169675	GenBank
227432_s_at	2.30533	up							chr19:7067146-7068001 (+) // 96.04 // p13.2			AI215106	GenBank
201951_at	1.66661	up	activated leukocyte cell adhesion molecule	ALCAM	214	0007155 // cell adhesion // traceable author statement /// 0007155 // cell adhesion // inferred from electronic annotation /// 0007165 // signal transduction // traceable author statement /// 0007411 // axon guidance // inferred from electronic annotation /// 0008045 // motor axon guidance // inferred from electronic annotation	0009897 // external side of plasma membrane // inferred from electronic annotation /// 0016020 // membrane // inferred from electronic annotation /// 0016021 // integral to membrane // inferred from electronic annotation /// 0030424 // axon // inferred from electronic annotation /// 0043025 // cell soma // inferred from electronic annotation	0005102 // receptor binding // traceable author statement /// 0005515 // protein binding // inferred from electronic annotation	chr3:106568811-106778436 (+) // 98.45 // q13.11	601662		BF242905	GenBank
1558714_at	2.3531	up							chr3:79052491-79054326 (-) // 56.71 // p12.3			BC043430	GenBank
207091_at	1.76337	up	purinergic receptor P2X, ligand-gated ion channel, 7	P2RX7	5027	0000187 // activation of MAPK activity // inferred from electronic annotation /// 0000902 // cell morphogenesis // inferred from electronic annotation /// 0001845 // phagolysosome formation // inferred from electronic annotation /// 0001916 // positive regulation of T cell mediated cytotoxicity // inferred from electronic annotation /// 0001934 // positive regulation of protein amino acid phospho…	0005737 // cytoplasm // inferred from sequence or structural similarity /// 0005886 // plasma membrane // inferred from sequence or structural similarity /// 0005886 // plasma membrane // inferred from electronic annotation /// 0005887 // integral to plasma membrane // inferred by curator /// 0005887 // integral to plasma membrane // inferred from electronic annotation /// 0005911 // cell-cell ju…	0001530 // lipopolysaccharide binding // inferred from sequence or structural similarity /// 0001530 // lipopolysaccharide binding // inferred from electronic annotation /// 0001614 // purinergic nucleotide receptor activity // inferred from physical interaction /// 0004872 // receptor activity // inferred from electronic annotation /// 0004931 // ATP-gated cation channel activity // inferred fro…	chr12:120055134-120107021 (+) // 97.52 // q24.31	151400 /// 602566		NM_002562	GenBank
212196_at	2.03821	up	interleukin 6 signal transducer (gp130, oncostatin M receptor)	IL6ST	3572	0002675 // positive regulation of acute inflammatory response // inferred by curator /// 0002821 // positive regulation of adaptive immune response // inferred by curator /// 0005977 // glycogen metabolic process // inferred from electronic annotation /// 0007165 // signal transduction // inferred from electronic annotation /// 0008284 // positive regulation of cell proliferation // inferred from…	0005576 // extracellular region // inferred from electronic annotation /// 0005886 // plasma membrane // inferred from electronic annotation /// 0005896 // interleukin-6 receptor complex // inferred from direct assay /// 0005900 // oncostatin-M receptor complex // inferred from direct assay /// 0009897 // external side of plasma membrane // inferred from electronic annotation /// 0016020 // membr…	0004872 // receptor activity // inferred from electronic annotation /// 0004896 // cytokine receptor activity // inferred from electronic annotation /// 0004897 // ciliary neurotrophic factor receptor activity // inferred from direct assay /// 0004915 // interleukin-6 receptor activity // inferred from direct assay /// 0004915 // interleukin-6 receptor activity // inferred from genetic interactio…	chr17:15632187-15635688 (+) // 90.24 // p12 /// chr17:20434726-20438216 (+) // 88.12 // p11.2 /// chr5:55268230-55271767 (-) // 96.56 // q11.2	600694		AW242916	GenBank
225512_at	2.30061	up	zinc finger and BTB domain containing 38	ZBTB38	253461	0006350 // transcription // inferred from electronic annotation /// 0006355 // regulation of transcription, DNA-dependent // inferred from electronic annotation /// 0045944 // positive regulation of transcription from RNA polymerase II promoter // inferred from sequence or structural similarity /// 0045944 // positive regulation of transcription from RNA polymerase II promoter // inferred from el…	0005622 // intracellular // inferred from electronic annotation /// 0005634 // nucleus // inferred from sequence or structural similarity /// 0005634 // nucleus // inferred from electronic annotation	0003676 // nucleic acid binding // inferred from electronic annotation /// 0003677 // DNA binding // inferred from electronic annotation /// 0003700 // transcription factor activity // inferred from sequence or structural similarity /// 0003700 // transcription factor activity // inferred from electronic annotation /// 0005515 // protein binding // inferred from electronic annotation /// 0008270 …	chr3:142648027-142650440 (+) // 99.14 // q23	612218 /// 612221		AI005245	GenBank
235051_at	1.64507	up	coiled-coil domain containing 50	CCDC50	152137	0007605 // sensory perception of sound // inferred from electronic annotation	0005737 // cytoplasm // inferred from electronic annotation /// 0005737 // cytoplasm // inferred from direct assay	0005515 // protein binding // inferred from physical interaction	chr3:192594726-192596073 (+) // 94.44 // q28	607453 /// 611051		BF696931	GenBank
216049_at	2.41253	up	Rho-related BTB domain containing 3	RHOBTB3	22836		0005634 // nucleus // inferred from direct assay /// 0043231 // intracellular membrane-bounded organelle // inferred from direct assay	0003924 // GTPase activity // non-traceable author statement /// 0005515 // protein binding // inferred from electronic annotation	chr5:95093316-95117553 (+) // 83.63 // q15	607353		AK023621	GenBank
232825_s_at	2.14021	up	dermatan sulfate epimerase-like	DSEL	92126		0016020 // membrane // inferred from electronic annotation /// 0016021 // integral to membrane // inferred from electronic annotation		chr18:63329123-63331899 (-) // 99.78 // q22.1	611125		AK023067	GenBank
221234_s_at	2.13297	up	BTB and CNC homology 1, basic leucine zipper transcription factor 2	BACH2	60468	0006350 // transcription // inferred from electronic annotation /// 0006355 // regulation of transcription, DNA-dependent // inferred from electronic annotation /// 0045449 // regulation of transcription // inferred from electronic annotation	0005634 // nucleus // inferred from electronic annotation	0003677 // DNA binding // inferred from electronic annotation /// 0003700 // transcription factor activity // inferred from electronic annotation /// 0005515 // protein binding // inferred from electronic annotation /// 0043565 // sequence-specific DNA binding // inferred from electronic annotation /// 0046983 // protein dimerization activity // inferred from electronic annotation	chr6:90692968-91063182 (-) // 96.74 // q15	605394		NM_021813	GenBank
235843_at	2.32726	up							chr3:187477622-187478049 (-) // 43.31 // q27.2			BF448158	GenBank
214499_s_at	1.71532	up	BCL2-associated transcription factor 1	BCLAF1	9774	0006350 // transcription // inferred from electronic annotation /// 0006355 // regulation of transcription, DNA-dependent // inferred from electronic annotation /// 0006917 // induction of apoptosis // traceable author statement /// 0016481 // negative regulation of transcription // inferred from direct assay /// 0043065 // positive regulation of apoptosis // inferred from direct assay	0005634 // nucleus // non-traceable author statement /// 0005634 // nucleus // inferred from direct assay /// 0005634 // nucleus // inferred from electronic annotation /// 0005737 // cytoplasm // inferred from electronic annotation	0003677 // DNA binding // inferred from direct assay /// 0003677 // DNA binding // inferred from electronic annotation /// 0005515 // protein binding // inferred from physical interaction /// 0016564 // transcription repressor activity // traceable author statement /// 0016564 // transcription repressor activity // inferred from direct assay	chr5:110311310-110314379 (-) // 96.37 // q22.1 /// chr6:136623631-136642697 (-) // 99.79 // q23.3	612588		AF249273	GenBank
201133_s_at	1.79675	up	praja ring finger 2	PJA2	9867	0019941 // modification-dependent protein catabolic process // inferred from electronic annotation	0000139 // Golgi membrane // inferred from electronic annotation /// 0005737 // cytoplasm // inferred from electronic annotation /// 0005783 // endoplasmic reticulum // inferred from electronic annotation /// 0005789 // endoplasmic reticulum membrane // inferred from electronic annotation /// 0005794 // Golgi apparatus // inferred from electronic annotation /// 0005886 // plasma membrane // infer…	0005515 // protein binding // inferred from electronic annotation /// 0008270 // zinc ion binding // inferred from electronic annotation /// 0016874 // ligase activity // inferred from electronic annotation /// 0046872 // metal ion binding // inferred from electronic annotation	chr5:108698317-108773515 (-) // 96.02 // q21.3			AA142966	GenBank
202555_s_at	1.74539	up	myosin light chain kinase	MYLK	4638	0006468 // protein amino acid phosphorylation // traceable author statement /// 0006468 // protein amino acid phosphorylation // inferred from electronic annotation		0000166 // nucleotide binding // inferred from electronic annotation /// 0000287 // magnesium ion binding // inferred from electronic annotation /// 0004672 // protein kinase activity // inferred from electronic annotation /// 0004674 // protein serine/threonine kinase activity // inferred from electronic annotation /// 0004687 // myosin light chain kinase activity // traceable author statement /…	chr3:124815581-124903051 (-) // 98.51 // q21.1	600922		NM_005965	GenBank
220253_s_at	1.48133	up	low density lipoprotein-related protein 12	LRP12	29967	0006897 // endocytosis // non-traceable author statement /// 0006897 // endocytosis // inferred from electronic annotation /// 0007165 // signal transduction // non-traceable author statement /// 0040008 // regulation of growth // non-traceable author statement	0005887 // integral to plasma membrane // inferred from direct assay /// 0005905 // coated pit // inferred from electronic annotation /// 0016020 // membrane // inferred from electronic annotation /// 0016021 // integral to membrane // inferred from electronic annotation /// 0016021 // integral to membrane // non-traceable author statement	0004872 // receptor activity // inferred from electronic annotation /// 0005041 // low-density lipoprotein receptor activity // non-traceable author statement /// 0005515 // protein binding // inferred from physical interaction	chr8:105571637-105670344 (-) // 98.51 // q22.3			NM_013437	GenBank
226302_at	2.70792	up	ATPase, class I, type 8B, member 1	ATP8B1	5205	0006754 // ATP biosynthetic process // inferred from electronic annotation /// 0008206 // bile acid metabolic process // inferred from electronic annotation /// 0015721 // bile acid and bile salt transport // non-traceable author statement /// 0015914 // phospholipid transport // inferred from electronic annotation /// 0016481 // negative regulation of transcription // inferred from mutant phenot…	0005624 // membrane fraction // inferred from direct assay /// 0005887 // integral to plasma membrane // non-traceable author statement /// 0016020 // membrane // inferred from electronic annotation /// 0016021 // integral to membrane // inferred from electronic annotation /// 0016324 // apical plasma membrane // inferred from direct assay	0000166 // nucleotide binding // inferred from electronic annotation /// 0000287 // magnesium ion binding // inferred from electronic annotation /// 0004012 // phospholipid-translocating ATPase activity // traceable author statement /// 0004012 // phospholipid-translocating ATPase activity // inferred from electronic annotation /// 0005524 // ATP binding // inferred from electronic annotation ///…	chr18:53464676-53466381 (-) // 75.73 // q21.31	211600 /// 243300 /// 602397		BG290908	GenBank
240655_at	1.83195	up							chr3:106727345-106727823 (+) // 99.79 // q13.11			BE502785	GenBank
225016_at	2.62429	up	adenomatosis polyposis coli down-regulated 1	APCDD1	147495		0016020 // membrane // inferred from electronic annotation /// 0016021 // integral to membrane // inferred from electronic annotation		chr18:10444647-10478698 (+) // 95.03 // p11.22	607479		N48299	GenBank
1552760_at	2.23702	up	histone deacetylase 9	HDAC9	9734	0000122 // negative regulation of transcription from RNA polymerase II promoter // inferred from electronic annotation /// 0006350 // transcription // inferred from electronic annotation /// 0006355 // regulation of transcription, DNA-dependent // inferred from electronic annotation /// 0006954 // inflammatory response // traceable author statement /// 0007507 // heart development // inferred fro…	0000118 // histone deacetylase complex // traceable author statement /// 0000118 // histone deacetylase complex // inferred from electronic annotation /// 0005634 // nucleus // non-traceable author statement /// 0005634 // nucleus // inferred from electronic annotation /// 0005737 // cytoplasm // traceable author statement	0003714 // transcription corepressor activity // inferred from electronic annotation /// 0004407 // histone deacetylase activity // non-traceable author statement /// 0004407 // histone deacetylase activity // inferred from electronic annotation /// 0005515 // protein binding // inferred from electronic annotation /// 0005515 // protein binding // inferred from physical interaction /// 0005515 //…	chr7:18501893-19002923 (+) // 96.51 // p21.1	606543		BM726008	GenBank
218614_at	2.02195	up	chromosome 12 open reading frame 35	C12orf35	55196				chr12:32029258-32037306 (+) // 99.88 // p11.21			NM_018169	GenBank
209306_s_at	2.29974	up	SWAP-70 protein	SWAP70	23075	0016444 // somatic cell DNA recombination // inferred from electronic annotation /// 0045190 // isotype switching // inferred from electronic annotation	0005634 // nucleus // inferred from electronic annotation /// 0005737 // cytoplasm // inferred from electronic annotation /// 0005737 // cytoplasm // inferred from direct assay /// 0005886 // plasma membrane // inferred from electronic annotation /// 0005886 // plasma membrane // inferred from direct assay /// 0016020 // membrane // inferred from electronic annotation /// 0042995 // cell projecti…	0003677 // DNA binding // inferred from electronic annotation /// 0005515 // protein binding // inferred from electronic annotation /// 0005524 // ATP binding // inferred from electronic annotation	chr11:9642207-9731077 (+) // 91.5 // p15.4	604762		AI139569	GenBank
223596_at	1.55184	up	solute carrier family 12 (potassium/chloride transporters), member 6	SLC12A6	9990	0006810 // transport // inferred from electronic annotation /// 0006810 // transport // traceable author statement /// 0006811 // ion transport // inferred from electronic annotation /// 0006813 // potassium ion transport // inferred from electronic annotation /// 0006814 // sodium ion transport // inferred from electronic annotation /// 0006821 // chloride transport // inferred from electronic a…	0005624 // membrane fraction // traceable author statement /// 0005887 // integral to plasma membrane // traceable author statement /// 0016020 // membrane // inferred from electronic annotation /// 0016021 // integral to membrane // inferred from electronic annotation /// 0016021 // integral to membrane // non-traceable author statement /// 0016323 // basolateral plasma membrane // inferred from…	0005215 // transporter activity // inferred from electronic annotation /// 0005515 // protein binding // inferred from electronic annotation /// 0015293 // symporter activity // inferred from electronic annotation /// 0015377 // cation:chloride symporter activity // inferred from electronic annotation /// 0015379 // potassium:chloride symporter activity // non-traceable author statement /// 00153…	chr15:32312754-32416337 (-) // 99.32 // q14	218000 /// 604878		AF105366	GenBank
228314_at	2.12865	up	leucine rich repeat containing 8 family, member C	LRRC8C	84230		0016020 // membrane // inferred from electronic annotation /// 0016021 // integral to membrane // inferred from electronic annotation	0005515 // protein binding // inferred from electronic annotation	chr1:89956732-89957680 (+) // 98.24 // p22.2			BE877357	GenBank
208621_s_at	1.80716	up	ezrin	EZR	7430	0007016 // cytoskeletal anchoring at plasma membrane // non-traceable author statement /// 0007159 // leukocyte adhesion // inferred from expression pattern /// 0008360 // regulation of cell shape // inferred from electronic annotation /// 0022614 // membrane to membrane docking // inferred from expression pattern /// 0035088 // establishment or maintenance of apical/basal cell polarity // inferr…	0001726 // ruffle // inferred from direct assay /// 0001931 // uropod // inferred from electronic annotation /// 0005737 // cytoplasm // inferred from electronic annotation /// 0005829 // cytosol // inferred from direct assay /// 0005856 // cytoskeleton // inferred from electronic annotation /// 0005884 // actin filament // inferred from direct assay /// 0005886 // plasma membrane // inferred fro…	0005488 // binding // inferred from electronic annotation /// 0005515 // protein binding // inferred from physical interaction /// 0005515 // protein binding // inferred from electronic annotation /// 0008092 // cytoskeletal protein binding // inferred from electronic annotation /// 0043621 // protein self-association // inferred from physical interaction /// 0050839 // cell adhesion molecule bin…	chr6:159106767-159159196 (-) // 94.17 // q25.3	123900		BF663141	GenBank
210284_s_at	1.65708	up	mitogen-activated protein kinase kinase kinase 7 interacting protein 2	MAP3K7IP2	23118	0043123 // positive regulation of I-kappaB kinase/NF-kappaB cascade // inferred from expression pattern /// 0043123 // positive regulation of I-kappaB kinase/NF-kappaB cascade // inferred from sequence or structural similarity	0005622 // intracellular // inferred from electronic annotation /// 0005737 // cytoplasm // inferred from electronic annotation /// 0005829 // cytosol // not recorded /// 0016020 // membrane // inferred from electronic annotation	0005515 // protein binding // inferred from physical interaction /// 0008270 // zinc ion binding // inferred from electronic annotation /// 0016301 // kinase activity // inferred from electronic annotation /// 0046872 // metal ion binding // inferred from electronic annotation	chr6:149732754-149773164 (+) // 99.35 // q25.1	605101	Circadian_Exercise // GenMAPP	AF241230	GenBank
202708_s_at	1.93637	up	histone cluster 2, H2be	HIST2H2BE	8349	0006334 // nucleosome assembly // non-traceable author statement /// 0006334 // nucleosome assembly // inferred from electronic annotation /// 0042742 // defense response to bacterium // inferred from electronic annotation	0000786 // nucleosome // non-traceable author statement /// 0000786 // nucleosome // inferred from electronic annotation /// 0005634 // nucleus // inferred from electronic annotation /// 0005694 // chromosome // inferred from electronic annotation	0003677 // DNA binding // non-traceable author statement /// 0003677 // DNA binding // inferred from electronic annotation /// 0005515 // protein binding // inferred from physical interaction	chr1:148122633-148124856 (-) // 86.82 // q21.2	601831		NM_003528	GenBank
213836_s_at	2.15957	up	WD repeat domain, phosphoinositide interacting 1	WIPI1	55062	0006914 // autophagy // inferred from expression pattern /// 0006914 // autophagy // inferred from electronic annotation /// 0048203 // vesicle targeting, trans-Golgi to endosome // inferred from direct assay	0000407 // pre-autophagosomal structure // inferred from direct assay /// 0000421 // autophagic vacuole membrane // inferred from direct assay /// 0005737 // cytoplasm // inferred from direct assay /// 0005768 // endosome // inferred from electronic annotation /// 0005794 // Golgi apparatus // inferred from electronic annotation /// 0005802 // trans-Golgi network // inferred from direct assay ///…	0005102 // receptor binding // inferred from direct assay /// 0030331 // estrogen receptor binding // inferred from direct assay /// 0032266 // phosphatidylinositol 3-phosphate binding // inferred from direct assay /// 0050681 // androgen receptor binding // inferred from direct assay	chr17:63929016-63929475 (-) // 95.03 // q24.2	609224		AW052084	GenBank
223853_at	1.95232	up	blood vessel epicardial substance	BVES	11149	0007517 // muscle organ development // non-traceable author statement	0016020 // membrane // inferred from electronic annotation /// 0016021 // integral to membrane // non-traceable author statement /// 0016021 // integral to membrane // inferred from electronic annotation		chr6:105655188-105691253 (-) // 97.21 // q21	604577		AF204172	GenBank
213716_s_at	2.40306	up	secreted and transmembrane 1	SECTM1	6398	0006955 // immune response // traceable author statement /// 0007498 // mesoderm development // traceable author statement /// 0043123 // positive regulation of I-kappaB kinase/NF-kappaB cascade // inferred from mutant phenotype	0005576 // extracellular region // inferred from electronic annotation /// 0005615 // extracellular space // traceable author statement /// 0005794 // Golgi apparatus // traceable author statement /// 0005886 // plasma membrane // inferred from electronic annotation /// 0016020 // membrane // inferred from electronic annotation /// 0016021 // integral to membrane // traceable author statement ///…	0004871 // signal transducer activity // inferred from mutant phenotype /// 0005125 // cytokine activity // traceable author statement	chr17:77872414-77872978 (-) // 95.27 // q25.3	602602		BF939675	GenBank
1552845_at	2.85542	up	claudin 15	CLDN15	24146	0016338 // calcium-independent cell-cell adhesion // inferred from sequence or structural similarity	0005886 // plasma membrane // inferred from electronic annotation /// 0005923 // tight junction // inferred from sequence or structural similarity /// 0005923 // tight junction // inferred from electronic annotation /// 0016020 // membrane // inferred from electronic annotation /// 0016021 // integral to membrane // inferred from electronic annotation /// 0030054 // cell junction // inferred from…	0005198 // structural molecule activity // inferred from electronic annotation /// 0042802 // identical protein binding // inferred from sequence or structural similarity	chr7:100663798-100667751 (-) // 86.51 // q22.1			NM_138429	GenBank
243413_at	2.51827	up	tetratricopeptide repeat domain 30B	TTC30B	150737	0030030 // cell projection organization // inferred from electronic annotation	0005929 // cilium // inferred from electronic annotation /// 0042995 // cell projection // inferred from electronic annotation	0005488 // binding // inferred from electronic annotation	chr2:178123064-178124035 (-) // 99.08 // q31.2			AW117691	GenBank
231411_at	1.73075	up	Lipoma HMGIC fusion partner	LHFP	10186		0016020 // membrane // inferred from electronic annotation /// 0016021 // integral to membrane // inferred from electronic annotation	0003677 // DNA binding // traceable author statement	chr13:38815040-38815691 (+) // 99.39 // q13.3	606710		BE674089	GenBank
232504_at	2.7546	up	hypothetical protein LOC285628	LOC285628	285628				chr5:159845026-159847023 (+) // 83.57 // q33.3			AL389942	GenBank
209479_at	2.21828	up	coiled-coil domain containing 28A	CCDC28A	25901				chr6:139136614-139156147 (+) // 97.69 // q24.1			BC000758	GenBank
228758_at	2.29578	up	B-cell CLL/lymphoma 6	BCL6	604	0000060 // protein import into nucleus, translocation // inferred from genetic interaction /// 0000122 // negative regulation of transcription from RNA polymerase II promoter // inferred from direct assay /// 0000122 // negative regulation of transcription from RNA polymerase II promoter // inferred from electronic annotation /// 0000902 // cell morphogenesis // inferred from electronic annotatio…	0005622 // intracellular // inferred from electronic annotation /// 0005634 // nucleus // inferred from direct assay /// 0005634 // nucleus // inferred from electronic annotation /// 0005657 // replication fork // inferred from direct assay	0003676 // nucleic acid binding // inferred from electronic annotation /// 0003677 // DNA binding // inferred from electronic annotation /// 0003682 // chromatin binding // inferred from direct assay /// 0003700 // transcription factor activity // inferred from mutant phenotype /// 0005515 // protein binding // inferred from physical interaction /// 0005515 // protein binding // inferred from ele…	chr3:188938257-188938972 (-) // 83.65 // q27.3	109565		AW264036	GenBank
212805_at	2.01769	up	prune homolog 2 (Drosophila)	PRUNE2	158471	0006915 // apoptosis // inferred from electronic annotation /// 0006917 // induction of apoptosis // inferred from mutant phenotype /// 0051318 // G1 phase // inferred from expression pattern	0005737 // cytoplasm // inferred from electronic annotation	0016491 // oxidoreductase activity // inferred from electronic annotation /// 0030145 // manganese ion binding // inferred from electronic annotation /// 0046872 // metal ion binding // inferred from electronic annotation /// 0046914 // transition metal ion binding // inferred from electronic annotation	chr9:78416112-78510217 (-) // 93.31 // q21.13	610691		AB002365	GenBank
208782_at	2.35161	up	follistatin-like 1	FSTL1	11167	0030509 // BMP signaling pathway // not recorded	0005576 // extracellular region // not recorded /// 0005576 // extracellular region // inferred from electronic annotation /// 0005615 // extracellular space // traceable author statement	0005509 // calcium ion binding // inferred from electronic annotation /// 0008201 // heparin binding // traceable author statement /// 0008201 // heparin binding // inferred from electronic annotation /// 0030414 // peptidase inhibitor activity // inferred from electronic annotation	chr3:121595816-121652515 (-) // 96.18 // q13.33	605547		BC000055	GenBank
221905_at	1.91087	up	cylindromatosis (turban tumor syndrome)	CYLD	1540	0006412 // translation // inferred from electronic annotation /// 0006511 // ubiquitin-dependent protein catabolic process // non-traceable author statement /// 0006511 // ubiquitin-dependent protein catabolic process // inferred from electronic annotation /// 0007049 // cell cycle // inferred from electronic annotation /// 0019941 // modification-dependent protein catabolic process // inferred f…	0005622 // intracellular // inferred from electronic annotation /// 0005737 // cytoplasm // inferred from electronic annotation /// 0005840 // ribosome // inferred from electronic annotation /// 0005856 // cytoskeleton // non-traceable author statement	0003735 // structural constituent of ribosome // inferred from electronic annotation /// 0004221 // ubiquitin thiolesterase activity // non-traceable author statement /// 0004221 // ubiquitin thiolesterase activity // inferred from electronic annotation /// 0008233 // peptidase activity // inferred from electronic annotation /// 0008234 // cysteine-type peptidase activity // inferred from electro…	chr16:49333485-49390026 (+) // 91.62 // q12.1	132700 /// 601606 /// 605018 /// 605041		BF516433	GenBank
225673_at	2.23807	up	myeloid-associated differentiation marker	MYADM	91663		0016020 // membrane // inferred from electronic annotation /// 0016021 // integral to membrane // inferred from electronic annotation		chr19:59070602-59071501 (+) // 61.43 // q13.41	609959		BE908995	GenBank
236278_at	2.49256	up				0006334 // nucleosome assembly // inferred from electronic annotation	0000786 // nucleosome // inferred from electronic annotation /// 0005634 // nucleus // inferred from electronic annotation /// 0005694 // chromosome // inferred from electronic annotation	0003677 // DNA binding // inferred from electronic annotation /// 0005515 // protein binding // inferred from electronic annotation	chr6:26334850-26335687 (+) // 98.58 // p22.1			AV705309	GenBank
226279_at	2.18534	up	protease, serine, 23	PRSS23	11098	0006508 // proteolysis // inferred from electronic annotation	0005576 // extracellular region // inferred from electronic annotation /// 0005634 // nucleus // inferred from direct assay	0003824 // catalytic activity // inferred from electronic annotation /// 0004252 // serine-type endopeptidase activity // inferred from electronic annotation /// 0008233 // peptidase activity // inferred from electronic annotation /// 0008236 // serine-type peptidase activity // inferred from electronic annotation /// 0016787 // hydrolase activity // inferred from electronic annotation	chr11:86198463-86455307 (+) // 89.83 // q14.2			AW471145	GenBank
227013_at	2.01325	up	LATS, large tumor suppressor, homolog 2 (Drosophila)	LATS2	26524	0000082 // G1/S transition of mitotic cell cycle // inferred from direct assay /// 0000082 // G1/S transition of mitotic cell cycle // inferred from electronic annotation /// 0006468 // protein amino acid phosphorylation // inferred from direct assay /// 0006468 // protein amino acid phosphorylation // inferred from electronic annotation /// 0007049 // cell cycle // inferred from electronic annot…	0000922 // spindle pole // inferred from direct assay /// 0000922 // spindle pole // inferred from electronic annotation /// 0005634 // nucleus // non-traceable author statement /// 0005634 // nucleus // inferred from direct assay /// 0005737 // cytoplasm // inferred from electronic annotation /// 0005813 // centrosome // inferred from electronic annotation	0000166 // nucleotide binding // inferred from electronic annotation /// 0000287 // magnesium ion binding // inferred from electronic annotation /// 0004672 // protein kinase activity // inferred from electronic annotation /// 0004674 // protein serine/threonine kinase activity // inferred from direct assay /// 0004674 // protein serine/threonine kinase activity // inferred from electronic annota…	chr13:20445177-20446279 (-) // 95.66 // q12.11	604861		AI535735	GenBank
227173_s_at	1.72842	up	BTB and CNC homology 1, basic leucine zipper transcription factor 2	BACH2	60468	0006350 // transcription // inferred from electronic annotation /// 0006355 // regulation of transcription, DNA-dependent // inferred from electronic annotation /// 0045449 // regulation of transcription // inferred from electronic annotation	0005634 // nucleus // inferred from electronic annotation	0003677 // DNA binding // inferred from electronic annotation /// 0003700 // transcription factor activity // inferred from electronic annotation /// 0005515 // protein binding // inferred from electronic annotation /// 0043565 // sequence-specific DNA binding // inferred from electronic annotation /// 0046983 // protein dimerization activity // inferred from electronic annotation	chr6:90692971-91063182 (-) // 96.35 // q15	605394		AW450901	GenBank
237194_at	1.82027	up							chr4:99767082-99767406 (-) // 41.41 // q23			T58048	GenBank
218032_at	2.25342	up	stannin	SNN	8303	0006950 // response to stress // traceable author statement /// 0009628 // response to abiotic stimulus // traceable author statement	0016020 // membrane // inferred from electronic annotation /// 0016021 // integral to membrane // inferred from electronic annotation		chr16:11677330-11680501 (+) // 96.05 // p13.13	603032		AF070673	GenBank
236699_at	2.59245	up							chr13:96673820-96674886 (+) // 99.81 // q32.1			AL566294	GenBank
221478_at	1.93697	up	BCL2/adenovirus E1B 19kDa interacting protein 3-like	BNIP3L	665	0006915 // apoptosis // inferred from electronic annotation /// 0006917 // induction of apoptosis // inferred from direct assay /// 0008634 // negative regulation of survival gene product expression // inferred from direct assay /// 0043065 // positive regulation of apoptosis // inferred from electronic annotation /// 0043066 // negative regulation of apoptosis // inferred from direct assay /// 0…	0005634 // nucleus // inferred from electronic annotation /// 0005635 // nuclear envelope // inferred from direct assay /// 0005635 // nuclear envelope // inferred from electronic annotation /// 0005739 // mitochondrion // inferred from direct assay /// 0005739 // mitochondrion // inferred from electronic annotation /// 0005740 // mitochondrial envelope // inferred from electronic annotation /// …	0005515 // protein binding // inferred from physical interaction /// 0005521 // lamin binding // inferred from direct assay /// 0042802 // identical protein binding // inferred from physical interaction /// 0042803 // protein homodimerization activity // inferred from direct assay /// 0046982 // protein heterodimerization activity // inferred from direct assay	chr8:26296461-26326557 (+) // 94.75 // p21.2	605368	Apoptosis // GenMAPP	AL132665	GenBank
205027_s_at	2.15348	up	mitogen-activated protein kinase kinase kinase 8	MAP3K8	1326	0006468 // protein amino acid phosphorylation // traceable author statement /// 0006468 // protein amino acid phosphorylation // inferred from electronic annotation /// 0007049 // cell cycle // inferred from electronic annotation /// 0007165 // signal transduction // inferred from electronic annotation	0005737 // cytoplasm // inferred from electronic annotation /// 0005829 // cytosol // traceable author statement	0000166 // nucleotide binding // inferred from electronic annotation /// 0000287 // magnesium ion binding // inferred from electronic annotation /// 0004672 // protein kinase activity // inferred from electronic annotation /// 0004674 // protein serine/threonine kinase activity // traceable author statement /// 0004674 // protein serine/threonine kinase activity // inferred from electronic annota…	chr10:30763198-30790767 (+) // 96.92 // p11.23	191195 /// 211980		NM_005204	GenBank
224973_at	1.9249	up	family with sequence similarity 46, member A	FAM46A	55603				chr6:82512165-82519210 (-) // 94.13 // q14.1	611357		AL078599	GenBank
210946_at	2.37612	up	phosphatidic acid phosphatase type 2A	PPAP2A	8611	0006629 // lipid metabolic process // non-traceable author statement /// 0007205 // activation of protein kinase C activity by G-protein coupled receptor protein signaling pathway // traceable author statement /// 0008285 // negative regulation of cell proliferation // non-traceable author statement /// 0008354 // germ cell migration // traceable author statement /// 0019216 // regulation of lipi…	0005624 // membrane fraction // inferred from direct assay /// 0005829 // cytosol // not recorded /// 0005886 // plasma membrane // traceable author statement /// 0005886 // plasma membrane // inferred from electronic annotation /// 0005887 // integral to plasma membrane // non-traceable author statement /// 0016020 // membrane // inferred from electronic annotation /// 0016021 // integral to mem…	0003824 // catalytic activity // inferred from electronic annotation /// 0008195 // phosphatidate phosphatase activity // not recorded /// 0008195 // phosphatidate phosphatase activity // inferred from direct assay /// 0008195 // phosphatidate phosphatase activity // non-traceable author statement /// 0008195 // phosphatidate phosphatase activity // inferred from electronic annotation /// 0016787…	chr5:54756441-54866554 (-) // 98.15 // q11.2	607124		AF014403	GenBank
212096_s_at	1.78666	up	mitochondrial tumor suppressor 1	MTUS1	57509	0007049 // cell cycle // inferred from electronic annotation /// 0045786 // negative regulation of cell cycle // inferred from electronic annotation	0005634 // nucleus // inferred from electronic annotation /// 0005739 // mitochondrion // inferred from electronic annotation /// 0005794 // Golgi apparatus // inferred from electronic annotation /// 0005886 // plasma membrane // inferred from electronic annotation /// 0016020 // membrane // inferred from electronic annotation	0016491 // oxidoreductase activity // inferred from electronic annotation /// 0046914 // transition metal ion binding // inferred from electronic annotation	chr8:17545587-17657279 (-) // 99.42 // p22	609589		AL096842	GenBank
1568695_s_at	1.92767	up	integrator complex subunit 6	INTS6	26512	0016180 // snRNA processing // inferred from direct assay	0005634 // nucleus // inferred from electronic annotation /// 0005634 // nucleus // inferred from direct assay /// 0005730 // nucleolus // inferred from direct assay /// 0005856 // cytoskeleton // inferred from direct assay /// 0032039 // integrator complex // inferred from direct assay	0004888 // transmembrane receptor activity // traceable author statement /// 0005515 // protein binding // inferred from physical interaction	chr13:50921246-50925476 (-) // 99.35 // q14.3	604331		AW665713	GenBank
214844_s_at	1.95982	up	docking protein 5	DOK5	55816	0000165 // MAPKKK cascade // inferred from electronic annotation /// 0007169 // transmembrane receptor protein tyrosine kinase signaling pathway // inferred from electronic annotation /// 0007399 // nervous system development // inferred from electronic annotation		0005066 // transmembrane receptor protein tyrosine kinase signaling protein activity // inferred from electronic annotation /// 0005158 // insulin receptor binding // inferred from electronic annotation	chr20:52525636-52701115 (+) // 97.48 // q13.2	608334		AL050069	GenBank
239331_at	1.60289	up							chr7:130240074-130240634 (-) // 91.09 // q32.3			AW954199	GenBank
231697_s_at	1.89216	up							chr17:55273490-55273942 (-) // 99.75 // q23.1 /// chr9:93952648-93953104 (-) // 98.25 // q22.31			AV660825	GenBank
239907_at	1.94685	up							chr1:14866408-14866889 (+) // 96.59 // p36.21			BF508839	GenBank
1569003_at	2.10475	up	transmembrane protein 49	TMEM49	81671		0005783 // endoplasmic reticulum // inferred from direct assay /// 0016020 // membrane // inferred from electronic annotation /// 0016021 // integral to membrane // inferred from electronic annotation /// 0033116 // ER-Golgi intermediate compartment membrane // inferred from electronic annotation		chr17:55270101-55271429 (-) // 74.91 // q23.1	611753		AL541655	GenBank
232060_at	1.69363	up	receptor tyrosine kinase-like orphan receptor 1	ROR1	4919	0006468 // protein amino acid phosphorylation // inferred from electronic annotation /// 0007169 // transmembrane receptor protein tyrosine kinase signaling pathway // traceable author statement /// 0007169 // transmembrane receptor protein tyrosine kinase signaling pathway // inferred from electronic annotation	0005737 // cytoplasm // traceable author statement /// 0005886 // plasma membrane // traceable author statement /// 0005887 // integral to plasma membrane // traceable author statement /// 0016020 // membrane // inferred from electronic annotation /// 0016021 // integral to membrane // inferred from electronic annotation	0000166 // nucleotide binding // inferred from electronic annotation /// 0004672 // protein kinase activity // inferred from electronic annotation /// 0004713 // protein tyrosine kinase activity // inferred from electronic annotation /// 0004714 // transmembrane receptor protein tyrosine kinase activity // traceable author statement /// 0004714 // transmembrane receptor protein tyrosine kinase ac…	chr1:64417898-64419765 (+) // 98.0 // p31.3	602336	Nuclear_Receptors // GenMAPP	AK000776	GenBank
235016_at	1.92132	up	receptor accessory protein 3	REEP3	221035		0016020 // membrane // inferred from electronic annotation /// 0016021 // integral to membrane // inferred from electronic annotation		chr10:64951197-65051844 (+) // 98.14 // q21.3	609348		AL118571	GenBank
209488_s_at	1.93487	up	RNA binding protein with multiple splicing	RBPMS	11030	0006396 // RNA processing // traceable author statement		0000166 // nucleotide binding // inferred from electronic annotation /// 0003676 // nucleic acid binding // inferred from electronic annotation /// 0003723 // RNA binding // traceable author statement /// 0003723 // RNA binding // inferred from electronic annotation /// 0005515 // protein binding // inferred from physical interaction	chr8:30361584-30524581 (+) // 86.43 // p12	601558		D84109	GenBank
202053_s_at	2.15654	up	aldehyde dehydrogenase 3 family, member A2	ALDH3A2	224	0006081 // cellular aldehyde metabolic process // inferred from electronic annotation /// 0006629 // lipid metabolic process // traceable author statement /// 0007417 // central nervous system development // traceable author statement /// 0007422 // peripheral nervous system development // traceable author statement /// 0008152 // metabolic process // inferred from electronic annotation /// 00085…	0005783 // endoplasmic reticulum // inferred from electronic annotation /// 0005789 // endoplasmic reticulum membrane // inferred from electronic annotation /// 0016020 // membrane // inferred from electronic annotation /// 0016021 // integral to membrane // inferred from electronic annotation	0004028 // 3-chloroallyl aldehyde dehydrogenase activity // traceable author statement /// 0004029 // aldehyde dehydrogenase (NAD) activity // inferred from electronic annotation /// 0004030 // aldehyde dehydrogenase [NAD(P)+] activity // inferred from electronic annotation /// 0016491 // oxidoreductase activity // inferred from electronic annotation	chr17:19492718-19519647 (+) // 99.5 // p11.2	270200 /// 609523		L47162	GenBank
1552610_a_at	1.90208	up	Janus kinase 1	JAK1	3716	0006468 // protein amino acid phosphorylation // inferred from electronic annotation /// 0006468 // protein amino acid phosphorylation // traceable author statement /// 0007167 // enzyme linked receptor protein signaling pathway // inferred from electronic annotation /// 0007242 // intracellular signaling cascade // traceable author statement /// 0007243 // protein kinase cascade // inferred from…	0005634 // nucleus // inferred from direct assay /// 0005737 // cytoplasm // inferred from direct assay /// 0005856 // cytoskeleton // inferred from electronic annotation /// 0012505 // endomembrane system // inferred from electronic annotation /// 0016020 // membrane // inferred from electronic annotation	0000166 // nucleotide binding // inferred from electronic annotation /// 0004672 // protein kinase activity // inferred from electronic annotation /// 0004713 // protein tyrosine kinase activity // inferred from electronic annotation /// 0004713 // protein tyrosine kinase activity // traceable author statement /// 0004715 // non-membrane spanning protein tyrosine kinase activity // inferred from …	chr1:65072522-65204801 (-) // 98.59 // p31.3	147795	TGF_Beta_Signaling_Pathway // GenMAPP	NM_002227	GenBank
213638_at	1.93841	up	phosphatase and actin regulator 1	PHACTR1	221692		0005737 // cytoplasm // inferred from electronic annotation /// 0030054 // cell junction // inferred from electronic annotation /// 0045202 // synapse // inferred from electronic annotation	0003779 // actin binding // inferred from electronic annotation /// 0004864 // phosphoprotein phosphatase inhibitor activity // inferred from electronic annotation	chr6:13380882-13396053 (+) // 98.71 // p24.1	608723		AW054711	GenBank
219496_at	1.82473	up	ankyrin repeat domain 57	ANKRD57	65124				chr2:109729229-109732881 (+) // 84.81 // q13			NM_023016	GenBank
204797_s_at	2.29706	up	echinoderm microtubule associated protein like 1	EML1	2009		0005737 // cytoplasm // inferred from electronic annotation /// 0005874 // microtubule // inferred from electronic annotation /// 0005875 // microtubule associated complex // traceable author statement	0005509 // calcium ion binding // non-traceable author statement	chr14:99329511-99477615 (+) // 96.97 // q32.2	602033		NM_004434	GenBank
1558924_s_at	1.66648	up	CAP-GLY domain containing linker protein 1	CLIP1	6249	0007067 // mitosis // traceable author statement	0000776 // kinetochore // traceable author statement /// 0005737 // cytoplasm // inferred from electronic annotation /// 0005768 // endosome // traceable author statement /// 0005856 // cytoskeleton // inferred from electronic annotation /// 0005874 // microtubule // inferred from electronic annotation /// 0005881 // cytoplasmic microtubule // inferred from electronic annotation /// 0005882 // in…	0003676 // nucleic acid binding // inferred from electronic annotation /// 0005515 // protein binding // inferred from physical interaction /// 0005515 // protein binding // inferred from electronic annotation /// 0008017 // microtubule binding // traceable author statement /// 0008270 // zinc ion binding // inferred from electronic annotation /// 0042803 // protein homodimerization activity // t…	chr12:121391408-121403288 (-) // 96.46 // q24.31	179838		BF673049	GenBank
240964_at	1.8007	up							chr10:89615366-89615818 (+) // 100.0 // q23.31			AI917390	GenBank
202976_s_at	1.71798	up	Rho-related BTB domain containing 3	RHOBTB3	22836		0005634 // nucleus // inferred from direct assay /// 0043231 // intracellular membrane-bounded organelle // inferred from direct assay	0003924 // GTPase activity // non-traceable author statement /// 0005515 // protein binding // inferred from electronic annotation	chr5:95092807-95156562 (+) // 87.44 // q15	607353		NM_014899	GenBank
244152_at	2.25222	up							chr3:160965865-160969077 (-) // 98.8 // q25.33			AA884266	GenBank
243502_at	2.05956	up	gap junction protein, gamma 1, 45kDa	GJC1	10052	0001570 // vasculogenesis // inferred from electronic annotation /// 0006810 // transport // non-traceable author statement /// 0006936 // muscle contraction // traceable author statement /// 0007043 // cell-cell junction assembly // traceable author statement /// 0007154 // cell communication // inferred from electronic annotation /// 0007267 // cell-cell signaling // inferred from electronic an…	0005886 // plasma membrane // inferred from electronic annotation /// 0005921 // gap junction // inferred from electronic annotation /// 0005921 // gap junction // traceable author statement /// 0005922 // connexon complex // inferred from electronic annotation /// 0016020 // membrane // inferred from electronic annotation /// 0016021 // integral to membrane // inferred from electronic annotation…	0005515 // protein binding // inferred from electronic annotation	chr17:40234514-40235250 (-) // 62.85 // q21.31	608655		BF035598	GenBank
213922_at	1.42221	up	tau tubulin kinase 2	TTBK2	146057	0006468 // protein amino acid phosphorylation // inferred from electronic annotation /// 0008219 // cell death // inferred from electronic annotation /// 0018105 // peptidyl-serine phosphorylation // inferred from electronic annotation	0005882 // intermediate filament // inferred from electronic annotation /// 0045095 // keratin filament // inferred from electronic annotation	0000166 // nucleotide binding // inferred from electronic annotation /// 0004672 // protein kinase activity // inferred from electronic annotation /// 0004674 // protein serine/threonine kinase activity // inferred from electronic annotation /// 0005198 // structural molecule activity // inferred from electronic annotation /// 0005524 // ATP binding // inferred from electronic annotation /// 0016…	chr15:40823837-40854893 (-) // 98.71 // q15.2	604432 /// 611695		AW294686	GenBank
1562031_at	2.04498	up	Janus kinase 2	JAK2	3717	0006468 // protein amino acid phosphorylation // inferred from electronic annotation /// 0006468 // protein amino acid phosphorylation // traceable author statement /// 0006915 // apoptosis // inferred from electronic annotation /// 0006928 // cell motion // traceable author statement /// 0007167 // enzyme linked receptor protein signaling pathway // inferred from electronic annotation /// 000724…	0005634 // nucleus // inferred from direct assay /// 0005737 // cytoplasm // inferred from direct assay /// 0005856 // cytoskeleton // inferred from electronic annotation /// 0005901 // caveola // inferred from electronic annotation /// 0012505 // endomembrane system // inferred from electronic annotation /// 0016020 // membrane // inferred from electronic annotation /// 0045121 // membrane raft …	0000166 // nucleotide binding // inferred from electronic annotation /// 0004672 // protein kinase activity // inferred from electronic annotation /// 0004672 // protein kinase activity // non-traceable author statement /// 0004713 // protein tyrosine kinase activity // inferred from electronic annotation /// 0004713 // protein tyrosine kinase activity // traceable author statement /// 0004715 //…	chr9:5055804-5058158 (+) // 78.36 // p24.1	147796 /// 187950 /// 254450 /// 263300 /// 600880 /// 601626		BC043187	GenBank
224963_at	1.60758	up	solute carrier family 26 (sulfate transporter), member 2	SLC26A2	1836	0006810 // transport // inferred from electronic annotation /// 0008272 // sulfate transport // traceable author statement /// 0008272 // sulfate transport // inferred from electronic annotation	0005624 // membrane fraction // traceable author statement /// 0005887 // integral to plasma membrane // traceable author statement /// 0016020 // membrane // inferred from electronic annotation /// 0016021 // integral to membrane // inferred from electronic annotation	0005215 // transporter activity // inferred from electronic annotation /// 0008271 // secondary active sulfate transmembrane transporter activity // inferred from electronic annotation /// 0015116 // sulfate transmembrane transporter activity // traceable author statement	chr5:149342814-149347156 (+) // 81.85 // q33.1	222600 /// 226900 /// 256050 /// 600972 /// 606718		AK025078	GenBank
205101_at	1.95438	up	class II, major histocompatibility complex, transactivator	CIITA	4261	0006350 // transcription // inferred from electronic annotation /// 0006355 // regulation of transcription, DNA-dependent // inferred from electronic annotation /// 0006954 // inflammatory response // inferred from electronic annotation /// 0006955 // immune response // traceable author statement /// 0016481 // negative regulation of transcription // inferred from electronic annotation /// 004534…	0005634 // nucleus // inferred from electronic annotation	0000166 // nucleotide binding // inferred from electronic annotation /// 0003677 // DNA binding // traceable author statement /// 0003702 // RNA polymerase II transcription factor activity // traceable author statement /// 0003713 // transcription coactivator activity // traceable author statement /// 0005515 // protein binding // inferred from physical interaction /// 0005515 // protein binding …	chr16:10878539-10933676 (+) // 78.67 // p13.13	126200 /// 180300 /// 209920 /// 600005		NM_000246	GenBank
224746_at	2.18848	up	KIAA1522	KIAA1522	57648				chr1:33003854-33013393 (+) // 97.96 // p35.1			AB040955	GenBank
210778_s_at	1.58524	up	MAX dimerization protein 4	MXD4	10608	0000122 // negative regulation of transcription from RNA polymerase II promoter // traceable author statement /// 0006350 // transcription // inferred from electronic annotation /// 0006355 // regulation of transcription, DNA-dependent // inferred from electronic annotation /// 0008285 // negative regulation of cell proliferation // traceable author statement /// 0016481 // negative regulation of…	0005634 // nucleus // inferred from electronic annotation	0003677 // DNA binding // inferred from electronic annotation /// 0003714 // transcription corepressor activity // traceable author statement /// 0005515 // protein binding // traceable author statement /// 0005515 // protein binding // inferred from electronic annotation /// 0030528 // transcription regulator activity // inferred from electronic annotation	chr4:2220988-2233621 (-) // 81.17 // p16.3			BC002713	GenBank
204710_s_at	1.69312	up	WD repeat domain, phosphoinositide interacting 2	WIPI2	26100		0043234 // protein complex // inferred from direct assay		chr7:5220425-5237221 (+) // 99.6 // p22.1	609225		NM_016003	GenBank
235315_at	2.06815	up	TSC22 domain family, member 1	TSC22D1	8848	0006350 // transcription // inferred from electronic annotation /// 0006355 // regulation of transcription, DNA-dependent // inferred from electronic annotation /// 0006366 // transcription from RNA polymerase II promoter // traceable author statement	0005634 // nucleus // inferred from electronic annotation /// 0005737 // cytoplasm // inferred from electronic annotation	0003700 // transcription factor activity // inferred from electronic annotation /// 0005515 // protein binding // inferred from physical interaction	chr13:44009244-44010701 (-) // 97.48 // q14.11	607715		AI809519	GenBank
212418_at	1.73426	up	E74-like factor 1 (ets domain transcription factor)	ELF1	1997	0001817 // regulation of cytokine production // inferred from electronic annotation /// 0006350 // transcription // inferred from electronic annotation /// 0006355 // regulation of transcription, DNA-dependent // inferred from electronic annotation /// 0045944 // positive regulation of transcription from RNA polymerase II promoter // inferred from direct assay /// 0050860 // negative regulation o…	0005634 // nucleus // inferred by curator /// 0005634 // nucleus // inferred from electronic annotation /// 0005634 // nucleus // inferred from direct assay /// 0005737 // cytoplasm // inferred from direct assay	0003677 // DNA binding // inferred from electronic annotation /// 0003700 // transcription factor activity // inferred from direct assay /// 0003700 // transcription factor activity // inferred from electronic annotation /// 0005515 // protein binding // inferred from physical interaction /// 0016563 // transcription activator activity // non-traceable author statement /// 0016564 // transcriptio…	chr13:40404167-40491451 (-) // 94.02 // q14.11	189973		M82882	GenBank
225803_at	1.85198	up	F-box protein 32	FBXO32	114907	0019941 // modification-dependent protein catabolic process // inferred from electronic annotation		0005515 // protein binding // inferred from electronic annotation	chr8:124583250-124622392 (-) // 95.67 // q24.13	606604		AW006123	GenBank
228523_at	2.04387	up	nanos homolog 1 (Drosophila)	NANOS1	340719	0006417 // regulation of translation // inferred from electronic annotation	0005737 // cytoplasm // inferred from direct assay /// 0005737 // cytoplasm // inferred from electronic annotation	0003723 // RNA binding // inferred from electronic annotation /// 0008270 // zinc ion binding // inferred from electronic annotation /// 0046872 // metal ion binding // inferred from electronic annotation	chr10:120779907-120781025 (+) // 87.92 // q26.11	608226		AW970089	GenBank
202552_s_at	1.99946	up	cysteine rich transmembrane BMP regulator 1 (chordin-like)	CRIM1	51232	0001558 // regulation of cell growth // inferred from electronic annotation /// 0007399 // nervous system development // traceable author statement	0005576 // extracellular region // inferred from electronic annotation /// 0005886 // plasma membrane // inferred from electronic annotation /// 0016020 // membrane // inferred from electronic annotation /// 0016021 // integral to membrane // traceable author statement /// 0016021 // integral to membrane // inferred from electronic annotation	0004857 // enzyme inhibitor activity // inferred from electronic annotation /// 0004867 // serine-type endopeptidase inhibitor activity // inferred from electronic annotation /// 0005010 // insulin-like growth factor receptor activity // traceable author statement /// 0005520 // insulin-like growth factor binding // inferred from electronic annotation	chr2:36436900-36631781 (+) // 96.95 // p22.2	606189		NM_016441	GenBank
1558214_s_at	1.76709	up	catenin (cadherin-associated protein), alpha 1, 102kDa	CTNNA1	1495	0007155 // cell adhesion // non-traceable author statement /// 0007155 // cell adhesion // inferred from electronic annotation /// 0043297 // apical junction assembly // non-traceable author statement	0005737 // cytoplasm // inferred from electronic annotation /// 0005856 // cytoskeleton // inferred from electronic annotation /// 0005886 // plasma membrane // inferred from electronic annotation /// 0015629 // actin cytoskeleton // inferred from electronic annotation /// 0016020 // membrane // inferred from electronic annotation /// 0030054 // cell junction // inferred from electronic annotation	0005198 // structural molecule activity // inferred from electronic annotation /// 0005515 // protein binding // inferred from physical interaction /// 0005515 // protein binding // inferred from electronic annotation /// 0017166 // vinculin binding // inferred from physical interaction /// 0045296 // cadherin binding // inferred from physical interaction /// 0045296 // cadherin binding // inferr…	chr5:138173695-138191242 (+) // 84.2 // q31.2	116805		BG330076	GenBank
223063_at	1.95149	up	chromosome 1 open reading frame 198	C1orf198	84886				chr1:229039488-229042004 (-) // 98.47 // q42.2			BC004870	GenBank
224836_at	2.30266	up	tumor protein p53 inducible nuclear protein 2	TP53INP2	58476		0005634 // nucleus // inferred from electronic annotation		chr20:32755803-32764904 (+) // 94.28 // q11.22			AL109824	GenBank
214696_at	2.26448	up	chromosome 17 open reading frame 91	C17orf91	84981				chr17:1561831-1566244 (-) // 68.39 // p13.3			AF070569	GenBank
201983_s_at	2.12871	up	epidermal growth factor receptor (erythroblastic leukemia viral (v-erb-b) oncogene homolog, avian)	EGFR	1956	0001503 // ossification // non-traceable author statement /// 0006468 // protein amino acid phosphorylation // inferred from electronic annotation /// 0006950 // response to stress // non-traceable author statement /// 0007049 // cell cycle // inferred from electronic annotation /// 0007165 // signal transduction // inferred from electronic annotation /// 0007165 // signal transduction // inferre…	0005576 // extracellular region // inferred from electronic annotation /// 0005615 // extracellular space // non-traceable author statement /// 0005622 // intracellular // inferred from electronic annotation /// 0005634 // nucleus // inferred from direct assay /// 0005737 // cytoplasm // inferred from direct assay /// 0005768 // endosome // inferred from direct assay /// 0005783 // endoplasmic re…	0000166 // nucleotide binding // inferred from electronic annotation /// 0003690 // double-stranded DNA binding // non-traceable author statement /// 0004672 // protein kinase activity // inferred from electronic annotation /// 0004710 // MAP/ERK kinase kinase activity // non-traceable author statement /// 0004713 // protein tyrosine kinase activity // inferred from electronic annotation /// 0004…	chr7:55054218-55243266 (+) // 99.46 // p11.2	131550 /// 211980		AW157070	GenBank
230302_at	2.17399	up							chr8:81617274-81617889 (+) // 76.9 // q21.13			AI741597	GenBank
213341_at	1.97745	up	fem-1 homolog c (C. elegans)	FEM1C	56929	0019941 // modification-dependent protein catabolic process // inferred from electronic annotation	0005737 // cytoplasm // inferred from electronic annotation		chr5:114886265-114888893 (-) // 96.12 // q22.3	608767		AI862658	GenBank
229302_at	2.31077	up	transmembrane protein 178	TMEM178	130733		0016020 // membrane // inferred from electronic annotation /// 0016021 // integral to membrane // inferred from electronic annotation		chr2:39798071-39798605 (+) // 97.26 // p22.1			AA058832	GenBank
206176_at	1.70528	up	bone morphogenetic protein 6	BMP6	654	0001501 // skeletal system development // traceable author statement /// 0001503 // ossification // inferred from electronic annotation /// 0001649 // osteoblast differentiation // inferred from electronic annotation /// 0006954 // inflammatory response // inferred from electronic annotation /// 0006955 // immune response // inferred from mutant phenotype /// 0007275 // multicellular organismal d…	0005576 // extracellular region // inferred from electronic annotation /// 0005615 // extracellular space // inferred from electronic annotation	0005125 // cytokine activity // inferred from electronic annotation /// 0005515 // protein binding // inferred from electronic annotation /// 0008083 // growth factor activity // inferred from electronic annotation	chr6:7672008-7826726 (+) // 94.67 // p24.3	112266		NM_001718	GenBank
234942_s_at	2.34015	up	deoxynucleotidyltransferase, terminal, interacting protein 1	DNTTIP1	116092		0005634 // nucleus // inferred from electronic annotation	0016740 // transferase activity // inferred from electronic annotation	chr1:36479773-36527326 (-) // 66.53 // p34.3	611388		AK025220	GenBank
230968_at	2.45944	up							chr7:19007936-19008564 (+) // 97.21 // p21.1			AW953794	GenBank
209348_s_at	1.88711	up	v-maf musculoaponeurotic fibrosarcoma oncogene homolog (avian)	MAF	4094	0001816 // cytokine production // inferred from electronic annotation /// 0002088 // lens development in camera-type eye // inferred from electronic annotation /// 0006350 // transcription // inferred from electronic annotation /// 0006355 // regulation of transcription, DNA-dependent // inferred from electronic annotation /// 0006366 // transcription from RNA polymerase II promoter // traceable …	0000785 // chromatin // traceable author statement /// 0005634 // nucleus // inferred from electronic annotation /// 0005737 // cytoplasm // inferred from electronic annotation	0003677 // DNA binding // inferred from electronic annotation /// 0003700 // transcription factor activity // inferred from electronic annotation /// 0003702 // RNA polymerase II transcription factor activity // traceable author statement /// 0005515 // protein binding // inferred from electronic annotation /// 0043565 // sequence-specific DNA binding // inferred from electronic annotation	chr16:78187870-78192112 (-) // 87.31 // q23.1	177075 /// 610202		AF055376	GenBank
227174_at	1.74177	up	WD repeat domain 72	WDR72	256764				chr15:51594651-51596763 (-) // 88.62 // q21.3			Z98443	GenBank
226333_at	1.73445	up	interleukin 6 receptor	IL6R	3570	0002384 // hepatic immune response // traceable author statement /// 0002548 // monocyte chemotaxis // inferred by curator /// 0002690 // positive regulation of leukocyte chemotaxis // traceable author statement /// 0006953 // acute-phase response // traceable author statement /// 0008284 // positive regulation of cell proliferation // inferred from direct assay /// 0008284 // positive regulation…	0005576 // extracellular region // inferred from direct assay /// 0005576 // extracellular region // inferred from electronic annotation /// 0005886 // plasma membrane // inferred from electronic annotation /// 0005896 // interleukin-6 receptor complex // inferred from direct assay /// 0016020 // membrane // inferred from electronic annotation /// 0016021 // integral to membrane // inferred from …	0004872 // receptor activity // inferred from electronic annotation /// 0004896 // cytokine receptor activity // inferred from electronic annotation /// 0004897 // ciliary neurotrophic factor receptor activity // inferred from mutant phenotype /// 0004915 // interleukin-6 receptor activity // inferred from direct assay /// 0005102 // receptor binding // inferred from physical interaction /// 0005…	chr1:152705894-152708549 (+) // 91.21 // q21.3	147880		AV700030	GenBank
209454_s_at	1.93587	up	TEA domain family member 3	TEAD3	7005	0006350 // transcription // inferred from electronic annotation /// 0006355 // regulation of transcription, DNA-dependent // inferred from electronic annotation /// 0006357 // regulation of transcription from RNA polymerase II promoter // traceable author statement /// 0007565 // female pregnancy // traceable author statement /// 0045944 // positive regulation of transcription from RNA polymerase…	0005634 // nucleus // inferred from electronic annotation /// 0005667 // transcription factor complex // inferred from electronic annotation	0003677 // DNA binding // inferred from electronic annotation /// 0003700 // transcription factor activity // inferred from electronic annotation /// 0003702 // RNA polymerase II transcription factor activity // traceable author statement /// 0016563 // transcription activator activity // inferred from electronic annotation	chr6:35549408-35572790 (-) // 87.4 // p21.31	603170		AF142482	GenBank
235173_at	2.06794	up	hypothetical LOC401093	hCG_1806964	401093				chr3:153468461-153469273 (-) // 97.9 // q25.1			AA093668	GenBank
231270_at	2.33161	up	carbonic anhydrase XIII	CA13	377677	0006730 // one-carbon compound metabolic process // inferred from electronic annotation		0004089 // carbonate dehydratase activity // inferred from electronic annotation /// 0008270 // zinc ion binding // inferred from electronic annotation /// 0016829 // lyase activity // inferred from electronic annotation /// 0046872 // metal ion binding // inferred from electronic annotation	chr8:86382978-86383551 (+) // 97.78 // q21.2	611436		BF111998	GenBank
229812_at	1.67969	up	ubiquitin specific peptidase 48	USP48	84196	0006464 // protein modification process // inferred from electronic annotation /// 0006511 // ubiquitin-dependent protein catabolic process // inferred from electronic annotation /// 0019941 // modification-dependent protein catabolic process // inferred from electronic annotation	0005634 // nucleus // inferred from electronic annotation /// 0005737 // cytoplasm // inferred from electronic annotation	0004221 // ubiquitin thiolesterase activity // inferred from electronic annotation /// 0008233 // peptidase activity // inferred from electronic annotation /// 0008234 // cysteine-type peptidase activity // inferred from electronic annotation /// 0016787 // hydrolase activity // inferred from electronic annotation	chr1:21926930-21927566 (-) // 96.91 // p36.12			BE645018	GenBank
221245_s_at	1.89216	up	frizzled homolog 5 (Drosophila)	FZD5	7855	0007164 // establishment of tissue polarity // traceable author statement /// 0007165 // signal transduction // inferred from electronic annotation /// 0007165 // signal transduction // traceable author statement /// 0007166 // cell surface receptor linked signal transduction // inferred from electronic annotation /// 0007186 // G-protein coupled receptor protein signaling pathway // inferred fro…	0000139 // Golgi membrane // inferred from electronic annotation /// 0005794 // Golgi apparatus // inferred from electronic annotation /// 0005886 // plasma membrane // inferred from electronic annotation /// 0005887 // integral to plasma membrane // traceable author statement /// 0016020 // membrane // inferred from electronic annotation /// 0016021 // integral to membrane // inferred from elect…	0004871 // signal transducer activity // inferred from electronic annotation /// 0004872 // receptor activity // inferred from electronic annotation /// 0004872 // receptor activity // traceable author statement /// 0004888 // transmembrane receptor activity // inferred from electronic annotation /// 0004926 // non-G-protein coupled 7TM receptor activity // inferred from electronic annotation ///…	chr2:208335580-208337660 (-) // 97.66 // q33.3	601723	Wnt_signaling // GenMAPP	NM_030804	GenBank
218736_s_at	1.74149	up	palmdelphin	PALMD	54873	0008360 // regulation of cell shape // inferred from electronic annotation	0005737 // cytoplasm // inferred from electronic annotation /// 0016020 // membrane // inferred from electronic annotation		chr1:99884256-99932517 (+) // 98.54 // p21.2	610182		NM_017734	GenBank
209278_s_at	2.15242	up	tissue factor pathway inhibitor 2	TFPI2	7980	0007596 // blood coagulation // inferred from electronic annotation	0005576 // extracellular region // inferred from electronic annotation /// 0005578 // proteinaceous extracellular matrix // traceable author statement	0004866 // endopeptidase inhibitor activity // inferred from electronic annotation /// 0004867 // serine-type endopeptidase inhibitor activity // inferred from electronic annotation /// 0005201 // extracellular matrix structural constituent // traceable author statement /// 0030414 // peptidase inhibitor activity // inferred from electronic annotation	chr7:93353834-93357964 (-) // 99.9 // q21.3	600033		L27624	GenBank
225147_at	2.02503	up	cytohesin 3	CYTH3	9265	0016192 // vesicle-mediated transport // traceable author statement /// 0032012 // regulation of ARF protein signal transduction // inferred from electronic annotation	0005622 // intracellular // inferred from electronic annotation /// 0005624 // membrane fraction // traceable author statement /// 0005886 // plasma membrane // traceable author statement	0005085 // guanyl-nucleotide exchange factor activity // inferred from electronic annotation /// 0005086 // ARF guanyl-nucleotide exchange factor activity // traceable author statement /// 0005086 // ARF guanyl-nucleotide exchange factor activity // inferred from electronic annotation /// 0005545 // phosphatidylinositol binding // traceable author statement /// 0008095 // inositol-1,4,5-triphosph…	chr7:6167931-6170526 (-) // 92.22 // p22.1	605081		AL521959	GenBank
220987_s_at	2.13541	up	chromosome 11 open reading frame 17 /// NUAK family, SNF1-like kinase, 2	C11orf17 /// NUAK2	56672 /// 81788	0006468 // protein amino acid phosphorylation // inferred from direct assay /// 0006468 // protein amino acid phosphorylation // inferred from electronic annotation /// 0006915 // apoptosis // inferred from electronic annotation /// 0030036 // actin cytoskeleton organization // inferred from direct assay /// 0042149 // cellular response to glucose starvation // inferred from direct assay /// 0042…	0005634 // nucleus // inferred from electronic annotation /// 0016607 // nuclear speck // inferred from direct assay	0000166 // nucleotide binding // inferred from electronic annotation /// 0000287 // magnesium ion binding // inferred from direct assay /// 0000287 // magnesium ion binding // inferred from electronic annotation /// 0004672 // protein kinase activity // inferred from electronic annotation /// 0004674 // protein serine/threonine kinase activity // inferred from direct assay /// 0004674 // protein …	chr1:203537815-203557506 (-) // 89.43 // q32.1	608131 /// 609191		NM_030952	GenBank
201108_s_at	1.75351	up	thrombospondin 1	THBS1	7057	0000187 // activation of MAPK activity // inferred from mutant phenotype /// 0001666 // response to hypoxia // non-traceable author statement /// 0001937 // negative regulation of endothelial cell proliferation // inferred from direct assay /// 0001937 // negative regulation of endothelial cell proliferation // inferred from mutant phenotype /// 0001953 // negative regulation of cell-matrix adhes…	0005576 // extracellular region // not recorded /// 0005576 // extracellular region // inferred from electronic annotation /// 0005577 // fibrinogen complex // inferred from direct assay /// 0005615 // extracellular space // inferred from electronic annotation /// 0005615 // extracellular space // inferred from direct assay /// 0009897 // external side of plasma membrane // inferred from direct a…	0001948 // glycoprotein binding // non-traceable author statement /// 0001968 // fibronectin binding // inferred from physical interaction /// 0005178 // integrin binding // inferred from mutant phenotype /// 0005198 // structural molecule activity // inferred from electronic annotation /// 0005509 // calcium ion binding // inferred from electronic annotation /// 0005509 // calcium ion binding //…	chr15:37660425-37676960 (+) // 97.77 // q14	188060	Inflammatory_Response_Pathway // GenMAPP /// TGF_Beta_Signaling_Pathway // GenMAPP	BF055462	GenBank
225548_at	2.10497	up	shroom family member 3	SHROOM3	57619	0000902 // cell morphogenesis // inferred from sequence or structural similarity /// 0001843 // neural tube closure // inferred from electronic annotation /// 0002066 // columnar/cuboidal epithelial cell development // inferred from electronic annotation /// 0007275 // multicellular organismal development // inferred from electronic annotation /// 0007389 // pattern specification process // infer…	0005737 // cytoplasm // inferred from electronic annotation /// 0005856 // cytoskeleton // inferred from sequence or structural similarity /// 0005856 // cytoskeleton // inferred from electronic annotation /// 0005874 // microtubule // inferred from electronic annotation /// 0005912 // adherens junction // inferred from sequence or structural similarity /// 0005912 // adherens junction // inferre…	0003779 // actin binding // inferred from electronic annotation /// 0005515 // protein binding // inferred from electronic annotation	chr4:77879906-77920329 (+) // 99.65 // q21.1	604570		AB040914	GenBank
242056_at	2.55742	up	tripartite motif-containing 45	TRIM45	80263		0005622 // intracellular // inferred from electronic annotation /// 0005634 // nucleus // inferred from electronic annotation /// 0005737 // cytoplasm // inferred from electronic annotation	0005515 // protein binding // inferred from electronic annotation /// 0008270 // zinc ion binding // inferred from electronic annotation /// 0046872 // metal ion binding // inferred from electronic annotation	chr1:117455206-117455860 (-) // 88.72 // p13.1	609318		AI793200	GenBank
1558815_at	2.06428	up	sorbin and SH3 domain containing 2	SORBS2	8470		0005622 // intracellular // inferred from electronic annotation /// 0005634 // nucleus // non-traceable author statement /// 0005634 // nucleus // traceable author statement /// 0005737 // cytoplasm // inferred from electronic annotation /// 0015629 // actin cytoskeleton // traceable author statement /// 0030018 // Z disc // non-traceable author statement	0005200 // structural constituent of cytoskeleton // traceable author statement /// 0005515 // protein binding // non-traceable author statement /// 0008093 // cytoskeletal adaptor activity // traceable author statement /// 0008270 // zinc ion binding // inferred from electronic annotation /// 0008307 // structural constituent of muscle // traceable author statement	chr4:186932151-187114507 (-) // 93.79 // q35.1			BC035329	GenBank
223982_s_at	1.91311	up	patatin-like phospholipase domain containing 8	PNPLA8	50640	0006629 // lipid metabolic process // inferred from electronic annotation /// 0006631 // fatty acid metabolic process // inferred from direct assay /// 0006631 // fatty acid metabolic process // inferred from sequence or structural similarity /// 0008152 // metabolic process // inferred from electronic annotation /// 0016042 // lipid catabolic process // inferred from electronic annotation	0000139 // Golgi membrane // inferred from electronic annotation /// 0005622 // intracellular // inferred from direct assay /// 0005622 // intracellular // inferred from sequence or structural similarity /// 0005624 // membrane fraction // inferred from direct assay /// 0005624 // membrane fraction // inferred from sequence or structural similarity /// 0005737 // cytoplasm // inferred from electr…	0003676 // nucleic acid binding // inferred from electronic annotation /// 0003677 // DNA binding // inferred from electronic annotation /// 0004622 // lysophospholipase activity // inferred from electronic annotation /// 0005488 // binding // inferred from electronic annotation /// 0005524 // ATP binding // non-traceable author statement /// 0008270 // zinc ion binding // inferred from electroni…	chr7:107899448-107953824 (-) // 100.0 // q31.1	612123	Eicosanoid_Synthesis // GenMAPP	AB041261	GenBank
203788_s_at	1.52194	up	sema domain, immunoglobulin domain (Ig), short basic domain, secreted, (semaphorin) 3C	SEMA3C	10512	0001755 // neural crest cell migration // inferred from electronic annotation /// 0001974 // blood vessel remodeling // inferred from electronic annotation /// 0006955 // immune response // traceable author statement /// 0007169 // transmembrane receptor protein tyrosine kinase signaling pathway // non-traceable author statement /// 0007275 // multicellular organismal development // inferred from…	0005576 // extracellular region // inferred from electronic annotation /// 0005615 // extracellular space // inferred from electronic annotation /// 0016020 // membrane // inferred from electronic annotation	0004872 // receptor activity // inferred from electronic annotation /// 0030215 // semaphorin receptor binding // inferred from electronic annotation	chr7:80209789-80386603 (-) // 96.47 // q21.11	602645		AI962897	GenBank
225968_at	1.56506	up	prickle homolog 2 (Drosophila)	PRICKLE2	166336	0045197 // establishment or maintenance of epithelial cell apical/basal polarity // inferred from electronic annotation	0005634 // nucleus // inferred from electronic annotation /// 0005737 // cytoplasm // inferred from direct assay /// 0016020 // membrane // inferred from electronic annotation /// 0016327 // apicolateral plasma membrane // inferred from electronic annotation /// 0016328 // lateral plasma membrane // inferred from electronic annotation /// 0031965 // nuclear membrane // inferred from electronic an…	0008270 // zinc ion binding // inferred from electronic annotation /// 0046872 // metal ion binding // inferred from electronic annotation	chr3:64054582-64056447 (-) // 82.68 // p14.1	608501		BG285881	GenBank
205935_at	1.76775	up	forkhead box F1	FOXF1	2294	0001570 // vasculogenesis // inferred from electronic annotation /// 0006350 // transcription // inferred from electronic annotation /// 0006355 // regulation of transcription, DNA-dependent // inferred from electronic annotation /// 0009887 // organ morphogenesis // inferred from electronic annotation /// 0030198 // extracellular matrix organization // inferred from electronic annotation /// 003…	0005634 // nucleus // inferred by curator /// 0005634 // nucleus // inferred from electronic annotation /// 0005634 // nucleus // traceable author statement /// 0005667 // transcription factor complex // traceable author statement	0003677 // DNA binding // inferred from direct assay /// 0003677 // DNA binding // inferred from electronic annotation /// 0003700 // transcription factor activity // inferred from electronic annotation /// 0005515 // protein binding // traceable author statement /// 0016563 // transcription activator activity // inferred from direct assay /// 0043565 // sequence-specific DNA binding // inferred …	chr16:85101658-85105548 (+) // 94.5 // q24.1	601089		NM_001451	GenBank
209015_s_at	1.82557	up	DnaJ (Hsp40) homolog, subfamily B, member 6	DNAJB6	10049	0006457 // protein folding // inferred from direct assay /// 0006986 // response to unfolded protein // non-traceable author statement /// 0043154 // negative regulation of caspase activity // inferred from direct assay /// 0045109 // intermediate filament organization // inferred from direct assay /// 0045892 // negative regulation of transcription, DNA-dependent // inferred from electronic anno…	0005634 // nucleus // inferred from direct assay /// 0005634 // nucleus // inferred from electronic annotation /// 0005737 // cytoplasm // inferred from electronic annotation /// 0048471 // perinuclear region of cytoplasm // inferred from direct assay	0001671 // ATPase activator activity // inferred from direct assay /// 0003677 // DNA binding // inferred from electronic annotation /// 0005515 // protein binding // inferred from electronic annotation /// 0005515 // protein binding // inferred from physical interaction /// 0016564 // transcription repressor activity // inferred from electronic annotation /// 0031072 // heat shock protein bindin…	chr7:156822470-156902893 (+) // 97.08 // q36.3	611332		BC002446	GenBank
202949_s_at	1.86695	up	four and a half LIM domains 2	FHL2	2274	0006350 // transcription // inferred from electronic annotation /// 0006355 // regulation of transcription, DNA-dependent // inferred from electronic annotation /// 0006357 // regulation of transcription from RNA polymerase II promoter // inferred from electronic annotation /// 0009725 // response to hormone stimulus // inferred from mutant phenotype /// 0030521 // androgen receptor signaling pat…	0005634 // nucleus // traceable author statement /// 0005634 // nucleus // inferred from direct assay /// 0005634 // nucleus // inferred from electronic annotation /// 0005737 // cytoplasm // inferred from electronic annotation /// 0005856 // cytoskeleton // inferred from direct assay /// 0005925 // focal adhesion // inferred from direct assay	0003713 // transcription coactivator activity // non-traceable author statement /// 0005515 // protein binding // inferred from physical interaction /// 0008270 // zinc ion binding // inferred from electronic annotation /// 0042802 // identical protein binding // inferred from physical interaction /// 0046872 // metal ion binding // inferred from electronic annotation /// 0050681 // androgen rece…	chr2:105343716-105421384 (-) // 99.93 // q12.2	602633		NM_001450	GenBank
202551_s_at	1.65516	up	cysteine rich transmembrane BMP regulator 1 (chordin-like)	CRIM1	51232	0001558 // regulation of cell growth // inferred from electronic annotation /// 0007399 // nervous system development // traceable author statement	0005576 // extracellular region // inferred from electronic annotation /// 0005886 // plasma membrane // inferred from electronic annotation /// 0016020 // membrane // inferred from electronic annotation /// 0016021 // integral to membrane // traceable author statement /// 0016021 // integral to membrane // inferred from electronic annotation	0004857 // enzyme inhibitor activity // inferred from electronic annotation /// 0004867 // serine-type endopeptidase inhibitor activity // inferred from electronic annotation /// 0005010 // insulin-like growth factor receptor activity // traceable author statement /// 0005520 // insulin-like growth factor binding // inferred from electronic annotation	chr2:36436900-36631781 (+) // 96.88 // p22.2	606189		BG546884	GenBank
222725_s_at	2.00448	up	palmdelphin	PALMD	54873	0008360 // regulation of cell shape // inferred from electronic annotation	0005737 // cytoplasm // inferred from electronic annotation /// 0016020 // membrane // inferred from electronic annotation		chr1:99884086-99932518 (+) // 97.95 // p21.2	610182		AI082747	GenBank
220777_at	2.852	up	kinesin family member 13A	KIF13A	63971	0006810 // transport // inferred from electronic annotation /// 0007018 // microtubule-based movement // inferred from electronic annotation /// 0015031 // protein transport // inferred from electronic annotation	0005874 // microtubule // inferred from electronic annotation /// 0005875 // microtubule associated complex // inferred from electronic annotation	0000166 // nucleotide binding // inferred from electronic annotation /// 0003774 // motor activity // inferred from electronic annotation /// 0003777 // microtubule motor activity // inferred from electronic annotation /// 0005515 // protein binding // inferred from physical interaction /// 0005524 // ATP binding // inferred from electronic annotation	chr6:17878594-17925410 (-) // 95.6 // p22.3	605433		NM_022113	GenBank
244753_at	1.87477	up							chr19:43835546-43835936 (+) // 57.4 // q13.2			BF000430	GenBank
226423_at	1.85521	up	progestin and adipoQ receptor family member VIII	PAQR8	85315		0005886 // plasma membrane // inferred from electronic annotation /// 0016020 // membrane // inferred from electronic annotation /// 0016021 // integral to membrane // inferred from electronic annotation	0004872 // receptor activity // inferred from electronic annotation /// 0005496 // steroid binding // inferred from electronic annotation /// 0008289 // lipid binding // inferred from electronic annotation	chr6:52375955-52378994 (+) // 99.84 // p12.2	607780		AW006774	GenBank
224563_at	1.37026	up	WAS protein family, member 2	WASF2	10163	0007186 // G-protein coupled receptor protein signaling pathway // inferred from electronic annotation /// 0007188 // G-protein signaling, coupled to cAMP nucleotide second messenger // traceable author statement /// 0030036 // actin cytoskeleton organization // traceable author statement	0005622 // intracellular // inferred from direct assay /// 0005737 // cytoplasm // inferred from electronic annotation /// 0005856 // cytoskeleton // inferred from electronic annotation /// 0015629 // actin cytoskeleton // traceable author statement /// 0016021 // integral to membrane // inferred from electronic annotation /// 0030027 // lamellipodium // inferred from direct assay /// 0042995 // …	0003779 // actin binding // traceable author statement /// 0003779 // actin binding // inferred from electronic annotation /// 0004969 // histamine receptor activity // inferred from electronic annotation	chrX:47547498-47553051 (+) // 89.62 // p11.23 /// chr1:27603320-27689256 (-) // 95.54 // p36.11	605875		BG338758	GenBank
202814_s_at	2.00491	up	hexamethylene bis-acetamide inducible 1	HEXIM1	10614	0000122 // negative regulation of transcription from RNA polymerase II promoter // inferred from direct assay /// 0006350 // transcription // inferred from electronic annotation /// 0006355 // regulation of transcription, DNA-dependent // inferred from electronic annotation /// 0007507 // heart development // inferred from electronic annotation /// 0045736 // negative regulation of cyclin-depende…	0005634 // nucleus // inferred from direct assay /// 0005634 // nucleus // inferred from electronic annotation /// 0005737 // cytoplasm // inferred from direct assay /// 0005737 // cytoplasm // inferred from electronic annotation	0004861 // cyclin-dependent protein kinase inhibitor activity // inferred from direct assay /// 0005515 // protein binding // inferred from physical interaction /// 0016564 // transcription repressor activity // inferred from direct assay /// 0016566 // specific transcriptional repressor activity // inferred from electronic annotation /// 0017069 // snRNA binding // inferred from direct assay	chr17:40581624-40585294 (+) // 94.7 // q21.31	607328		AW193511	GenBank
205805_s_at	1.63803	up	receptor tyrosine kinase-like orphan receptor 1	ROR1	4919	0006468 // protein amino acid phosphorylation // inferred from electronic annotation /// 0007169 // transmembrane receptor protein tyrosine kinase signaling pathway // traceable author statement /// 0007169 // transmembrane receptor protein tyrosine kinase signaling pathway // inferred from electronic annotation	0005737 // cytoplasm // traceable author statement /// 0005886 // plasma membrane // traceable author statement /// 0005887 // integral to plasma membrane // traceable author statement /// 0016020 // membrane // inferred from electronic annotation /// 0016021 // integral to membrane // inferred from electronic annotation	0000166 // nucleotide binding // inferred from electronic annotation /// 0004672 // protein kinase activity // inferred from electronic annotation /// 0004713 // protein tyrosine kinase activity // inferred from electronic annotation /// 0004714 // transmembrane receptor protein tyrosine kinase activity // traceable author statement /// 0004714 // transmembrane receptor protein tyrosine kinase ac…	chr1:64012301-64417295 (+) // 98.93 // p31.3	602336	Nuclear_Receptors // GenMAPP	NM_005012	GenBank
218603_at	1.83644	up	headcase homolog (Drosophila)	HECA	51696	0007275 // multicellular organismal development // inferred from electronic annotation /// 0030323 // respiratory tube development // non-traceable author statement			chr6:139497941-139543630 (+) // 90.17 // q24.1	607977		NM_016217	GenBank
207700_s_at	1.313	up	nuclear receptor coactivator 3	NCOA3	8202	0006350 // transcription // inferred from electronic annotation /// 0006350 // transcription // non-traceable author statement /// 0006355 // regulation of transcription, DNA-dependent // inferred from electronic annotation /// 0007165 // signal transduction // inferred from electronic annotation /// 0030521 // androgen receptor signaling pathway // non-traceable author statement /// 0045449 // r…	0005634 // nucleus // non-traceable author statement /// 0005634 // nucleus // inferred from electronic annotation /// 0005737 // cytoplasm // inferred from electronic annotation	0003713 // transcription coactivator activity // non-traceable author statement /// 0003713 // transcription coactivator activity // inferred from electronic annotation /// 0004402 // histone acetyltransferase activity // traceable author statement /// 0004402 // histone acetyltransferase activity // inferred from electronic annotation /// 0004871 // signal transducer activity // inferred from el…	chr20:45564091-45717893 (+) // 97.68 // q13.12	601937		NM_006534	GenBank
238883_at	1.69918	up							chr12:115148250-115148749 (-) // 78.44 // q24.21			AW975051	GenBank
204547_at	2.06362	up	RAB40B, member RAS oncogene family	RAB40B	10966	0007242 // intracellular signaling cascade // inferred from electronic annotation /// 0007264 // small GTPase mediated signal transduction // inferred from electronic annotation /// 0015031 // protein transport // inferred from electronic annotation /// 0019941 // modification-dependent protein catabolic process // inferred from electronic annotation	0005886 // plasma membrane // inferred from electronic annotation /// 0016020 // membrane // inferred from electronic annotation	0000166 // nucleotide binding // inferred from electronic annotation /// 0005525 // GTP binding // inferred from electronic annotation	chr17:78208237-78249802 (-) // 99.58 // q25.3			NM_006822	GenBank
221778_at	1.63072	up	jumonji C domain containing histone demethylase 1 homolog D (S. cerevisiae)	JHDM1D	80853			0005515 // protein binding // inferred from electronic annotation /// 0008270 // zinc ion binding // inferred from electronic annotation /// 0046872 // metal ion binding // inferred from electronic annotation	chr7:139430946-139457453 (-) // 95.13 // q34			BE217882	GenBank
1552455_at	2.05142	up	prune homolog 2 (Drosophila)	PRUNE2	158471	0006915 // apoptosis // inferred from electronic annotation /// 0006917 // induction of apoptosis // inferred from mutant phenotype /// 0051318 // G1 phase // inferred from expression pattern	0005737 // cytoplasm // inferred from electronic annotation	0016491 // oxidoreductase activity // inferred from electronic annotation /// 0030145 // manganese ion binding // inferred from electronic annotation /// 0046872 // metal ion binding // inferred from electronic annotation /// 0046914 // transition metal ion binding // inferred from electronic annotation	chr9:78628002-78710823 (-) // 97.42 // q21.13	610691		NM_138818	GenBank
221479_s_at	1.89337	up	BCL2/adenovirus E1B 19kDa interacting protein 3-like	BNIP3L	665	0006915 // apoptosis // inferred from electronic annotation /// 0006917 // induction of apoptosis // inferred from direct assay /// 0008634 // negative regulation of survival gene product expression // inferred from direct assay /// 0043065 // positive regulation of apoptosis // inferred from electronic annotation /// 0043066 // negative regulation of apoptosis // inferred from direct assay /// 0…	0005634 // nucleus // inferred from electronic annotation /// 0005635 // nuclear envelope // inferred from direct assay /// 0005635 // nuclear envelope // inferred from electronic annotation /// 0005739 // mitochondrion // inferred from direct assay /// 0005739 // mitochondrion // inferred from electronic annotation /// 0005740 // mitochondrial envelope // inferred from electronic annotation /// …	0005515 // protein binding // inferred from physical interaction /// 0005521 // lamin binding // inferred from direct assay /// 0042802 // identical protein binding // inferred from physical interaction /// 0042803 // protein homodimerization activity // inferred from direct assay /// 0046982 // protein heterodimerization activity // inferred from direct assay	chr8:26296486-26324344 (+) // 99.6 // p21.2	605368	Apoptosis // GenMAPP	AF060922	GenBank
204908_s_at	2.51184	up	B-cell CLL/lymphoma 3	BCL3	602	0000060 // protein import into nucleus, translocation // inferred from mutant phenotype /// 0002268 // follicular dendritic cell differentiation // inferred from electronic annotation /// 0002315 // marginal zone B cell differentiation // inferred from electronic annotation /// 0002455 // humoral immune response mediated by circulating immunoglobulin // inferred from electronic annotation /// 000…	0005634 // nucleus // inferred from direct assay /// 0005634 // nucleus // inferred from electronic annotation /// 0005737 // cytoplasm // inferred from direct assay /// 0032996 // Bcl3-Bcl10 complex // inferred from direct assay /// 0033257 // Bcl3/NF-kappaB2 complex // inferred from direct assay /// 0043234 // protein complex // inferred from direct assay	0003677 // DNA binding // inferred from electronic annotation /// 0003700 // transcription factor activity // inferred from electronic annotation /// 0005515 // protein binding // inferred from physical interaction /// 0008134 // transcription factor binding // inferred from physical interaction /// 0030528 // transcription regulator activity // inferred from direct assay /// 0030674 // protein b…	chr19:49943870-49955140 (+) // 95.97 // q13.31	109560		NM_005178	GenBank
209911_x_at	2.0635	up	histone cluster 1, H2bd	HIST1H2BD	3017	0006334 // nucleosome assembly // inferred from electronic annotation /// 0006334 // nucleosome assembly // non-traceable author statement /// 0042742 // defense response to bacterium // inferred from electronic annotation	0000786 // nucleosome // inferred from electronic annotation /// 0000786 // nucleosome // non-traceable author statement /// 0005634 // nucleus // inferred from electronic annotation /// 0005694 // chromosome // inferred from electronic annotation	0003677 // DNA binding // inferred from electronic annotation /// 0003677 // DNA binding // non-traceable author statement /// 0005515 // protein binding // inferred from physical interaction	chr6:26266351-26279553 (+) // 95.63 // p22.1	602799		BC002842	GenBank
209487_at	1.93114	up	RNA binding protein with multiple splicing	RBPMS	11030	0006396 // RNA processing // traceable author statement		0000166 // nucleotide binding // inferred from electronic annotation /// 0003676 // nucleic acid binding // inferred from electronic annotation /// 0003723 // RNA binding // traceable author statement /// 0003723 // RNA binding // inferred from electronic annotation /// 0005515 // protein binding // inferred from physical interaction	chr8:30361584-30524581 (+) // 86.43 // p12	601558		D84109	GenBank
201266_at	1.77421	up	thioredoxin reductase 1	TXNRD1	7296	0001707 // mesoderm formation // inferred from electronic annotation /// 0006810 // transport // inferred from electronic annotation /// 0006979 // response to oxidative stress // inferred from electronic annotation /// 0007165 // signal transduction // non-traceable author statement /// 0007369 // gastrulation // inferred from electronic annotation /// 0008283 // cell proliferation // inferred f…	0005634 // nucleus // inferred from electronic annotation /// 0005737 // cytoplasm // inferred from electronic annotation /// 0005829 // cytosol // not recorded /// 0005829 // cytosol // inferred from electronic annotation	0004791 // thioredoxin-disulfide reductase activity // not recorded /// 0004791 // thioredoxin-disulfide reductase activity // traceable author statement /// 0004791 // thioredoxin-disulfide reductase activity // inferred from electronic annotation /// 0008430 // selenium binding // inferred from electronic annotation /// 0009055 // electron carrier activity // inferred from electronic annotation…	chr12:103204972-103268192 (+) // 98.12 // q23.3	601112		NM_003330	GenBank
217744_s_at	2.17312	up	PERP, TP53 apoptosis effector	PERP	64065	0006915 // apoptosis // inferred from electronic annotation /// 0006917 // induction of apoptosis // inferred from electronic annotation /// 0007155 // cell adhesion // inferred from electronic annotation	0005739 // mitochondrion // inferred from electronic annotation /// 0005794 // Golgi apparatus // inferred from electronic annotation /// 0005886 // plasma membrane // inferred from electronic annotation /// 0005887 // integral to plasma membrane // inferred from electronic annotation /// 0016020 // membrane // inferred from electronic annotation /// 0016021 // integral to membrane // inferred fr…	0005515 // protein binding // inferred from electronic annotation	chr6:138454427-138470232 (-) // 95.26 // q23.3	609301		NM_022121	GenBank
236140_at	1.44605	up	glutamate-cysteine ligase, modifier subunit	GCLM	2730	0006534 // cysteine metabolic process // inferred from electronic annotation /// 0006536 // glutamate metabolic process // inferred from direct assay /// 0006749 // glutathione metabolic process // inferred from electronic annotation /// 0006750 // glutathione biosynthetic process // inferred from direct assay /// 0006750 // glutathione biosynthetic process // inferred from mutant phenotype /// 0…	0005625 // soluble fraction // inferred from direct assay /// 0005829 // cytosol // non-traceable author statement /// 0017109 // glutamate-cysteine ligase complex // inferred from electronic annotation	0004357 // glutamate-cysteine ligase activity // inferred from direct assay /// 0004357 // glutamate-cysteine ligase activity // inferred from mutant phenotype /// 0005515 // protein binding // inferred from physical interaction /// 0016491 // oxidoreductase activity // inferred from electronic annotation /// 0016874 // ligase activity // inferred from electronic annotation /// 0035226 // glutama…	chr1:94125632-94126296 (-) // 57.18 // p22.1	601176		AI753488	GenBank
222485_at	2.08952	up	FK506 binding protein 3, 25kDa	FKBP3	2287	0006457 // protein folding // inferred from electronic annotation	0005634 // nucleus // inferred from electronic annotation /// 0005737 // cytoplasm // inferred from direct assay	0003755 // peptidyl-prolyl cis-trans isomerase activity // inferred from electronic annotation /// 0004872 // receptor activity // traceable author statement /// 0005528 // FK506 binding // traceable author statement /// 0016853 // isomerase activity // inferred from electronic annotation	chr19:3581213-3582072 (+) // 47.16 // p13.3 /// chr14:44654885-44673415 (-) // 51.85 // q21.3	186947		M90820	GenBank
228531_at	2.01901	up	sterile alpha motif domain containing 9	SAMD9	54809		0005737 // cytoplasm // inferred from electronic annotation		chr7:92566766-92567235 (-) // 32.92 // q21.2	610455 /// 610456		AA741307	GenBank
203552_at	1.87311	up	mitogen-activated protein kinase kinase kinase kinase 5	MAP4K5	11183	0006468 // protein amino acid phosphorylation // inferred from direct assay /// 0006468 // protein amino acid phosphorylation // inferred from electronic annotation /// 0006950 // response to stress // inferred from direct assay /// 0007243 // protein kinase cascade // inferred from direct assay /// 0007257 // activation of JUN kinase activity // traceable author statement	0005737 // cytoplasm // inferred from direct assay /// 0005737 // cytoplasm // inferred from electronic annotation	0000166 // nucleotide binding // inferred from electronic annotation /// 0004672 // protein kinase activity // inferred from electronic annotation /// 0004672 // protein kinase activity // traceable author statement /// 0004674 // protein serine/threonine kinase activity // inferred from direct assay /// 0004674 // protein serine/threonine kinase activity // inferred from electronic annotation //…	chr14:49954454-50124381 (-) // 88.01 // q22.1	604923		AW298170	GenBank
227062_at	1.37303	up	non-protein coding RNA 84	NCRNA00084	283131				chr11:64952306-64953090 (+) // 92.78 // q13.1	612769		AU155361	GenBank
203518_at	1.78146	up	lysosomal trafficking regulator	LYST	1130	0006810 // transport // inferred from electronic annotation /// 0015031 // protein transport // inferred from electronic annotation /// 0030595 // leukocyte chemotaxis // inferred from sequence or structural similarity /// 0032438 // melanosome organization // inferred from sequence or structural similarity /// 0032510 // endosome to lysosome transport via multivesicular body sorting pathway // i…	0005737 // cytoplasm // inferred from electronic annotation /// 0015630 // microtubule cytoskeleton // inferred from direct assay	0005515 // protein binding // inferred from physical interaction	chr1:233890970-234096843 (-) // 99.2 // q42.3	214500 /// 606897		NM_000081	GenBank
201308_s_at	1.08706	up	septin 11	2011-09-01	55752	0007049 // cell cycle // inferred from electronic annotation /// 0051291 // protein heterooligomerization // inferred from direct assay /// 0051301 // cell division // inferred from electronic annotation	0001725 // stress fiber // inferred from direct assay /// 0005634 // nucleus // inferred from direct assay /// 0005737 // cytoplasm // inferred from direct assay /// 0031105 // septin complex // inferred from electronic annotation	0000166 // nucleotide binding // inferred from electronic annotation /// 0005515 // protein binding // inferred from physical interaction /// 0005515 // protein binding // inferred from electronic annotation /// 0005525 // GTP binding // inferred from electronic annotation	chr4:78089987-78176151 (+) // 99.09 // q21.1			NM_018243	GenBank
1555852_at	2.03452	up							chr6:32920958-32923833 (+) // 73.07 // p21.32 /// chr6_cox_hap1:4193835-4196710 (+) // 73.07 // /// chr6_qbl_hap2:3999034-4001909 (+) // 73.07 //			AI375915	GenBank
239577_at	2.08796	up										AV699781	GenBank
208322_s_at	1.75176	up	ST3 beta-galactoside alpha-2,3-sialyltransferase 1	ST3GAL1	6482	0006464 // protein modification process // traceable author statement /// 0006486 // protein amino acid glycosylation // inferred from electronic annotation	0005576 // extracellular region // inferred from electronic annotation /// 0005794 // Golgi apparatus // inferred from electronic annotation /// 0016020 // membrane // inferred from electronic annotation /// 0016021 // integral to membrane // inferred from electronic annotation /// 0030173 // integral to Golgi membrane // inferred from electronic annotation	0003836 // beta-galactoside alpha-2,3-sialyltransferase activity // traceable author statement /// 0003836 // beta-galactoside alpha-2,3-sialyltransferase activity // inferred from electronic annotation /// 0008373 // sialyltransferase activity // inferred from electronic annotation /// 0016740 // transferase activity // inferred from electronic annotation /// 0016757 // transferase activity, tra…	chr8:134540345-134558026 (-) // 85.79 // q24.22	607187		NM_003033	GenBank
234986_at	1.20301	up							chr1:94123336-94125162 (-) // 95.4 // p22.1			AA630626	GenBank
209655_s_at	1.41703	up	transmembrane protein 47	TMEM47	83604		0005886 // plasma membrane // inferred from direct assay /// 0016020 // membrane // inferred from electronic annotation /// 0016021 // integral to membrane // inferred from electronic annotation /// 0030054 // cell junction // inferred from electronic annotation		chrX:34555113-34585322 (-) // 94.12 // p21.1	300698		AI803181	GenBank
230708_at	2.81174	up	prickle homolog 1 (Drosophila)	PRICKLE1	144165		0005634 // nucleus // inferred from direct assay /// 0005634 // nucleus // inferred from electronic annotation /// 0005737 // cytoplasm // inferred from electronic annotation /// 0005829 // cytosol // inferred from direct assay /// 0016020 // membrane // inferred from electronic annotation /// 0031965 // nuclear membrane // inferred from direct assay /// 0031965 // nuclear membrane // inferred fr…	0008270 // zinc ion binding // inferred from electronic annotation /// 0046872 // metal ion binding // inferred from electronic annotation	chr12:41138420-41138886 (-) // 96.07 // q12	608500 /// 612437		AA206141	GenBank
203126_at	2.0748	up	inositol(myo)-1(or 4)-monophosphatase 2	IMPA2	3613	0006796 // phosphate metabolic process // traceable author statement /// 0007165 // signal transduction // traceable author statement		0000287 // magnesium ion binding // inferred from electronic annotation /// 0004437 // inositol or phosphatidylinositol phosphatase activity // inferred from electronic annotation /// 0008934 // inositol-1(or 4)-monophosphatase activity // traceable author statement /// 0008934 // inositol-1(or 4)-monophosphatase activity // inferred from electronic annotation /// 0016787 // hydrolase activity //…	chr18:11971454-12020876 (+) // 98.8 // p11.21	605922		NM_014214	GenBank
203407_at	1.74114	up	periplakin	PPL	5493	0031424 // keratinization // inferred from electronic annotation	0005634 // nucleus // inferred from electronic annotation /// 0005737 // cytoplasm // inferred from electronic annotation /// 0005739 // mitochondrion // inferred from electronic annotation /// 0005856 // cytoskeleton // traceable author statement /// 0005856 // cytoskeleton // inferred from electronic annotation /// 0005886 // plasma membrane // inferred from electronic annotation /// 0016020 //…	0005200 // structural constituent of cytoskeleton // traceable author statement /// 0005515 // protein binding // inferred from physical interaction /// 0005515 // protein binding // inferred from electronic annotation	chr16:4872514-4927058 (-) // 99.85 // p13.3	602871		NM_002705	GenBank
1557938_s_at	2.18763	up	polymerase I and transcript release factor	PTRF	284119	0006350 // transcription // inferred from electronic annotation /// 0006353 // transcription termination // inferred from electronic annotation /// 0006355 // regulation of transcription, DNA-dependent // inferred from electronic annotation /// 0006361 // transcription initiation from RNA polymerase I promoter // inferred from direct assay	0005634 // nucleus // inferred from direct assay /// 0005634 // nucleus // inferred from electronic annotation /// 0005654 // nucleoplasm // not recorded /// 0005737 // cytoplasm // inferred from direct assay /// 0005737 // cytoplasm // inferred from electronic annotation /// 0005739 // mitochondrion // inferred from direct assay /// 0005739 // mitochondrion // inferred from electronic annotation…	0003716 // RNA polymerase I transcription termination factor activity // inferred from direct assay /// 0003716 // RNA polymerase I transcription termination factor activity // inferred from electronic annotation /// 0003723 // RNA binding // inferred from electronic annotation /// 0005515 // protein binding // inferred from physical interaction /// 0019843 // rRNA binding // inferred from electr…	chr17:37808733-37828790 (-) // 55.02 // q21.31	603198		AL545542	GenBank
212492_s_at	1.42337	up	lysine (K)-specific demethylase 4B	KDM4B	23030	0006350 // transcription // inferred from electronic annotation /// 0006355 // regulation of transcription, DNA-dependent // inferred from electronic annotation /// 0016568 // chromatin modification // inferred from electronic annotation /// 0055114 // oxidation reduction // inferred from electronic annotation	0005634 // nucleus // inferred from electronic annotation	0003676 // nucleic acid binding // inferred from electronic annotation /// 0005506 // iron ion binding // inferred from electronic annotation /// 0005515 // protein binding // inferred from electronic annotation /// 0008270 // zinc ion binding // inferred from electronic annotation /// 0016491 // oxidoreductase activity // inferred from electronic annotation /// 0016702 // oxidoreductase activity…	chr19:5082228-5104609 (+) // 91.47 // p13.3	609765		AW237172	GenBank
225275_at	1.83703	up	EGF-like repeats and discoidin I-like domains 3	EDIL3	10085	0007155 // cell adhesion // inferred from electronic annotation /// 0007275 // multicellular organismal development // inferred from electronic annotation	0005576 // extracellular region // inferred from electronic annotation	0005178 // integrin binding // traceable author statement /// 0005509 // calcium ion binding // inferred from electronic annotation /// 0005515 // protein binding // inferred from electronic annotation	chr5:83272128-83274712 (-) // 99.23 // q14.3	606018		AA053711	GenBank
207172_s_at	1.80654	up	cadherin 11, type 2, OB-cadherin (osteoblast)	CDH11	1009	0001501 // skeletal system development // traceable author statement /// 0001503 // ossification // non-traceable author statement /// 0007155 // cell adhesion // inferred from electronic annotation /// 0007155 // cell adhesion // traceable author statement /// 0007156 // homophilic cell adhesion // non-traceable author statement /// 0007156 // homophilic cell adhesion // inferred from electronic…	0005737 // cytoplasm // inferred from electronic annotation /// 0005886 // plasma membrane // inferred from electronic annotation /// 0016020 // membrane // inferred from electronic annotation /// 0016021 // integral to membrane // non-traceable author statement /// 0016021 // integral to membrane // inferred from electronic annotation	0005509 // calcium ion binding // inferred from electronic annotation /// 0005515 // protein binding // inferred from physical interaction /// 0005515 // protein binding // inferred from electronic annotation	chr16:63538926-63596427 (-) // 99.89 // q21	600023		NM_001797	GenBank
229817_at	1.96536	up	zinc finger protein 608	ZNF608	57507		0005622 // intracellular // inferred from electronic annotation /// 0005634 // nucleus // inferred from direct assay /// 0005737 // cytoplasm // inferred from direct assay	0008270 // zinc ion binding // inferred from electronic annotation /// 0046872 // metal ion binding // inferred from electronic annotation	chr5:124000506-124008099 (-) // 91.66 // q23.2			AI452715	GenBank
213139_at	1.48397	up	snail homolog 2 (Drosophila)	SNAI2	6591	0000122 // negative regulation of transcription from RNA polymerase II promoter // traceable author statement /// 0006350 // transcription // inferred from electronic annotation /// 0006355 // regulation of transcription, DNA-dependent // inferred from electronic annotation /// 0007275 // multicellular organismal development // inferred from electronic annotation /// 0007499 // ectoderm and mesod…	0005622 // intracellular // inferred from electronic annotation /// 0005634 // nucleus // traceable author statement /// 0005634 // nucleus // inferred from electronic annotation	0003676 // nucleic acid binding // inferred from electronic annotation /// 0003677 // DNA binding // inferred from electronic annotation /// 0008270 // zinc ion binding // inferred from electronic annotation /// 0046872 // metal ion binding // inferred from electronic annotation	chr8:49992879-49996705 (-) // 94.03 // q11.21	172800 /// 602150 /// 608890		AI572079	GenBank
209307_at	1.85514	up	SWAP-70 protein	SWAP70	23075	0016444 // somatic cell DNA recombination // inferred from electronic annotation /// 0045190 // isotype switching // inferred from electronic annotation	0005634 // nucleus // inferred from electronic annotation /// 0005737 // cytoplasm // inferred from electronic annotation /// 0005737 // cytoplasm // inferred from direct assay /// 0005886 // plasma membrane // inferred from electronic annotation /// 0005886 // plasma membrane // inferred from direct assay /// 0016020 // membrane // inferred from electronic annotation /// 0042995 // cell projecti…	0003677 // DNA binding // inferred from electronic annotation /// 0005515 // protein binding // inferred from electronic annotation /// 0005524 // ATP binding // inferred from electronic annotation	chr11:9642207-9731077 (+) // 91.5 // p15.4	604762		AB014540	GenBank
222692_s_at	1.89174	up	fibronectin type III domain containing 3B	FNDC3B	64778	0045600 // positive regulation of fat cell differentiation // inferred from electronic annotation	0005783 // endoplasmic reticulum // inferred from direct assay /// 0016020 // membrane // inferred from electronic annotation /// 0016021 // integral to membrane // inferred from electronic annotation		chr3:173535481-173599267 (+) // 92.02 // q26.31	611909		BF444916	GenBank
211711_s_at	1.8549	up	phosphatase and tensin homolog	PTEN	5728	0000079 // regulation of cyclin-dependent protein kinase activity // traceable author statement /// 0001525 // angiogenesis // inferred from electronic annotation /// 0006470 // protein amino acid dephosphorylation // inferred from direct assay /// 0006470 // protein amino acid dephosphorylation // traceable author statement /// 0006470 // protein amino acid dephosphorylation // inferred from ele…	0005634 // nucleus // inferred from direct assay /// 0005737 // cytoplasm // inferred from direct assay /// 0005737 // cytoplasm // traceable author statement /// 0005737 // cytoplasm // inferred from electronic annotation /// 0005829 // cytosol // not recorded	0000287 // magnesium ion binding // inferred from electronic annotation /// 0004438 // phosphatidylinositol-3-phosphatase activity // inferred from direct assay /// 0004721 // phosphoprotein phosphatase activity // inferred from electronic annotation /// 0004722 // protein serine/threonine phosphatase activity // inferred from direct assay /// 0004725 // protein tyrosine phosphatase activity // i…	chr10:89613369-89715495 (+) // 93.03 // q23.31 /// chr9:33665153-33667492 (-) // 89.14 // p13.3	137800 /// 153480 /// 158350 /// 174900 /// 176807 /// 176920 /// 188470 /// 276950 /// 601728 /// 605309 /// 607174 /// 612242		BC005821	GenBank
212272_at	1.15316	up	lipin 1	LPIN1	23175	0006629 // lipid metabolic process // inferred from electronic annotation /// 0031529 // ruffle organization // inferred from electronic annotation /// 0031532 // actin cytoskeleton reorganization // inferred from electronic annotation /// 0032869 // cellular response to insulin stimulus // inferred from electronic annotation /// 0045598 // regulation of fat cell differentiation // inferred from …	0005634 // nucleus // inferred from sequence or structural similarity /// 0005634 // nucleus // inferred from electronic annotation	0008195 // phosphatidate phosphatase activity // inferred from electronic annotation	chr2:11821741-11884986 (+) // 95.28 // p25.1	268200 /// 605518		AA813260	GenBank
225102_at	2.15219	up	monoglyceride lipase	MGLL	11343	0006629 // lipid metabolic process // traceable author statement /// 0006954 // inflammatory response // traceable author statement		0003824 // catalytic activity // inferred from electronic annotation /// 0004091 // carboxylesterase activity // inferred from electronic annotation /// 0004622 // lysophospholipase activity // traceable author statement /// 0016787 // hydrolase activity // inferred from electronic annotation /// 0047372 // acylglycerol lipase activity // inferred from electronic annotation	chr3:128890598-128892436 (-) // 85.71 // q21.3	609699		BG168471	GenBank
209019_s_at	2.16203	up	PTEN induced putative kinase 1	PINK1	65018	0006468 // protein amino acid phosphorylation // inferred from direct assay /// 0006468 // protein amino acid phosphorylation // inferred from electronic annotation /// 0006950 // response to stress // inferred from direct assay /// 0007243 // protein kinase cascade // inferred from direct assay /// 0032226 // positive regulation of synaptic transmission, dopaminergic // inferred from electronic …	0005739 // mitochondrion // inferred from direct assay /// 0005739 // mitochondrion // inferred from electronic annotation	0000166 // nucleotide binding // inferred from electronic annotation /// 0000287 // magnesium ion binding // inferred from direct assay /// 0000287 // magnesium ion binding // inferred from electronic annotation /// 0004672 // protein kinase activity // inferred from electronic annotation /// 0004674 // protein serine/threonine kinase activity // inferred from direct assay /// 0004674 // protein …	chr1:20832558-20850393 (+) // 96.39 // p36.12	605909 /// 608309		AF316873	GenBank
210941_at	1.6442	up	protocadherin 7	PCDH7	5099	0007155 // cell adhesion // inferred from electronic annotation /// 0007156 // homophilic cell adhesion // inferred from electronic annotation	0005886 // plasma membrane // traceable author statement /// 0005886 // plasma membrane // inferred from electronic annotation /// 0005887 // integral to plasma membrane // traceable author statement /// 0016020 // membrane // inferred from electronic annotation /// 0016021 // integral to membrane // inferred from electronic annotation	0005509 // calcium ion binding // inferred from electronic annotation /// 0005515 // protein binding // inferred from electronic annotation	chr4:30331572-30336029 (+) // 96.05 // p15.1	602988		AB006756	GenBank
202731_at	1.73136	up	programmed cell death 4 (neoplastic transformation inhibitor)	PDCD4	27250	0006915 // apoptosis // non-traceable author statement /// 0006915 // apoptosis // inferred from electronic annotation /// 0006915 // apoptosis // traceable author statement /// 0007049 // cell cycle // inferred from electronic annotation /// 0007569 // cell aging // inferred from direct assay /// 0016481 // negative regulation of transcription // inferred from direct assay /// 0016481 // negativ…	0005634 // nucleus // inferred from mutant phenotype /// 0005634 // nucleus // inferred from sequence or structural similarity /// 0005634 // nucleus // inferred from electronic annotation /// 0005737 // cytoplasm // inferred from mutant phenotype /// 0005737 // cytoplasm // inferred from electronic annotation /// 0005829 // cytosol // inferred from direct assay	0003723 // RNA binding // inferred from electronic annotation /// 0005515 // protein binding // inferred from physical interaction	chr10:112625712-112647964 (+) // 96.86 // q25.2	608610		NM_014456	GenBank
230087_at	2.30188	up	proline rich membrane anchor 1	PRIMA1	145270	0042135 // neurotransmitter catabolic process // inferred from electronic annotation /// 0051649 // establishment of localization in cell // inferred from electronic annotation	0005886 // plasma membrane // inferred from electronic annotation /// 0016020 // membrane // inferred from electronic annotation /// 0016021 // integral to membrane // inferred from electronic annotation /// 0030054 // cell junction // inferred from electronic annotation /// 0031226 // intrinsic to plasma membrane // inferred from electronic annotation /// 0045202 // synapse // inferred from elec…	0019899 // enzyme binding // inferred from electronic annotation /// 0043495 // protein anchor // inferred from electronic annotation	chr14:93254396-93254925 (-) // 82.94 // q32.13			AI823645	GenBank
203924_at	2.44566	up	glutathione S-transferase alpha 1	GSTA1	2938	0006749 // glutathione metabolic process // inferred from direct assay /// 0008152 // metabolic process // inferred by curator /// 0008152 // metabolic process // inferred from electronic annotation	0005737 // cytoplasm // non-traceable author statement /// 0005737 // cytoplasm // inferred from electronic annotation	0004364 // glutathione transferase activity // non-traceable author statement /// 0004364 // glutathione transferase activity // inferred from electronic annotation /// 0004364 // glutathione transferase activity // inferred from direct assay /// 0016740 // transferase activity // inferred from electronic annotation	chr6:52764539-52776577 (-) // 99.88 // p12.1 /// chr6:52723258-52730734 (-) // 91.23 // p12.1	138359		NM_000846	GenBank
208623_s_at	1.96051	up	ezrin	EZR	7430	0007016 // cytoskeletal anchoring at plasma membrane // non-traceable author statement /// 0007159 // leukocyte adhesion // inferred from expression pattern /// 0008360 // regulation of cell shape // inferred from electronic annotation /// 0022614 // membrane to membrane docking // inferred from expression pattern /// 0035088 // establishment or maintenance of apical/basal cell polarity // inferr…	0001726 // ruffle // inferred from direct assay /// 0001931 // uropod // inferred from electronic annotation /// 0005737 // cytoplasm // inferred from electronic annotation /// 0005829 // cytosol // inferred from direct assay /// 0005856 // cytoskeleton // inferred from electronic annotation /// 0005884 // actin filament // inferred from direct assay /// 0005886 // plasma membrane // inferred fro…	0005488 // binding // inferred from electronic annotation /// 0005515 // protein binding // inferred from physical interaction /// 0005515 // protein binding // inferred from electronic annotation /// 0008092 // cytoskeletal protein binding // inferred from electronic annotation /// 0043621 // protein self-association // inferred from physical interaction /// 0050839 // cell adhesion molecule bin…	chr6:159106837-159159187 (-) // 98.94 // q25.3	123900		J05021	GenBank
204140_at	1.79066	up	tyrosylprotein sulfotransferase 1	TPST1	8460	0006478 // peptidyl-tyrosine sulfation // traceable author statement /// 0006954 // inflammatory response // traceable author statement	0000139 // Golgi membrane // inferred from electronic annotation /// 0005624 // membrane fraction // traceable author statement /// 0005794 // Golgi apparatus // inferred from electronic annotation /// 0016020 // membrane // inferred from electronic annotation /// 0016021 // integral to membrane // inferred from electronic annotation	0008476 // protein-tyrosine sulfotransferase activity // traceable author statement /// 0008476 // protein-tyrosine sulfotransferase activity // inferred from electronic annotation /// 0016740 // transferase activity // inferred from electronic annotation	chr7:65342766-65462861 (+) // 100.0 // q11.21	603125		NM_003596	GenBank
225387_at	1.70754	up	tetraspanin 5	TSPAN5	10098		0016020 // membrane // inferred from electronic annotation /// 0016021 // integral to membrane // inferred from electronic annotation		chr4:99610540-99612504 (-) // 97.79 // q23			AA059445	GenBank
1555408_at	1.703	up	B melanoma antigen family, member 2 /// B melanoma antigen family, member 4	BAGE2 /// BAGE4	85317 /// 85319		0005576 // extracellular region // inferred from electronic annotation		chr21:10042712-10080194 (-) // 82.71 // p11.1 /// chr7:151557969-151601885 (-) // 81.12 // q36.1			AF218570	GenBank
225328_at	1.5638	up							chr8:124579309-124582776 (-) // 96.2 // q24.13			N21643	GenBank
227657_at	1.64254	up	ring finger protein 150	RNF150	57484		0016020 // membrane // inferred from electronic annotation /// 0016021 // integral to membrane // inferred from electronic annotation	0005515 // protein binding // inferred from electronic annotation /// 0008270 // zinc ion binding // inferred from electronic annotation /// 0046872 // metal ion binding // inferred from electronic annotation	chr4:142006174-142274066 (-) // 82.43 // q31.21			AA722069	GenBank
218656_s_at	1.92011	up	lipoma HMGIC fusion partner	LHFP	10186		0016020 // membrane // inferred from electronic annotation /// 0016021 // integral to membrane // inferred from electronic annotation	0003677 // DNA binding // traceable author statement	chr13:38815029-39075201 (-) // 97.07 // q13.3	606710		NM_005780	GenBank
239845_at	1.29146	up							chr16:85996414-85996871 (+) // 96.82 // q24.2			AI885066	GenBank
203891_s_at	2.03445	up	death-associated protein kinase 3	DAPK3	1613	0006468 // protein amino acid phosphorylation // inferred from direct assay /// 0006468 // protein amino acid phosphorylation // inferred from electronic annotation /// 0006915 // apoptosis // inferred from electronic annotation /// 0006917 // induction of apoptosis // inferred from mutant phenotype /// 0006917 // induction of apoptosis // inferred from electronic annotation /// 0006917 // induct…	0005634 // nucleus // inferred from sequence or structural similarity /// 0005634 // nucleus // inferred from electronic annotation /// 0005634 // nucleus // traceable author statement /// 0005737 // cytoplasm // inferred from electronic annotation	0000166 // nucleotide binding // inferred from electronic annotation /// 0004672 // protein kinase activity // inferred from electronic annotation /// 0004674 // protein serine/threonine kinase activity // inferred from direct assay /// 0004674 // protein serine/threonine kinase activity // inferred from electronic annotation /// 0005515 // protein binding // inferred from physical interaction //…	chr19:3909451-3920826 (-) // 99.9 // p13.3	603289		NM_001348	GenBank
235593_at	2.15071	up	zinc finger E-box binding homeobox 2	ZEB2	9839	0006350 // transcription // inferred from electronic annotation /// 0006355 // regulation of transcription, DNA-dependent // inferred from electronic annotation /// 0007399 // nervous system development // non-traceable author statement /// 0016481 // negative regulation of transcription // inferred by curator /// 0045449 // regulation of transcription // inferred from electronic annotation	0005622 // intracellular // inferred from electronic annotation /// 0005634 // nucleus // inferred by curator /// 0005634 // nucleus // inferred from electronic annotation	0003676 // nucleic acid binding // inferred from electronic annotation /// 0003677 // DNA binding // inferred from electronic annotation /// 0003700 // transcription factor activity // inferred from electronic annotation /// 0008270 // zinc ion binding // inferred from electronic annotation /// 0019208 // phosphatase regulator activity // non-traceable author statement /// 0043565 // sequence-spe…	chr2:144985425-144986435 (-) // 99.21 // q22.3	235730 /// 605802	TGF_Beta_Signaling_Pathway // GenMAPP	AL546529	GenBank
243918_at	2.08394	up							chr3:184837567-184838006 (+) // 97.99 // q27.1			AI459554	GenBank
210305_at	1.90398	up	phosphodiesterase 4D interacting protein	PDE4DIP	9659		0005634 // nucleus // inferred from electronic annotation /// 0005737 // cytoplasm // inferred from electronic annotation /// 0005737 // cytoplasm // inferred from direct assay /// 0005794 // Golgi apparatus // inferred from electronic annotation /// 0005813 // centrosome // inferred from electronic annotation		chr1:143663121-143706266 (-) // 79.22 // q21.1 /// chr1:143387794-143391327 (-) // 51.72 // q21.1	608117		AB042557	GenBank
235507_at	2.14463	up	protein-L-isoaspartate (D-aspartate) O-methyltransferase domain containing 1	PCMTD1	115294	0006464 // protein modification process // inferred from electronic annotation	0005737 // cytoplasm // inferred from electronic annotation	0004719 // protein-L-isoaspartate (D-aspartate) O-methyltransferase activity // inferred from electronic annotation /// 0008168 // methyltransferase activity // inferred from electronic annotation /// 0016740 // transferase activity // inferred from electronic annotation	chr8:52895276-52908805 (-) // 90.21 // q11.23			AA461195	GenBank
205051_s_at	1.55116	up	v-kit Hardy-Zuckerman 4 feline sarcoma viral oncogene homolog	KIT	3815	0002573 // myeloid leukocyte differentiation // inferred from electronic annotation /// 0006468 // protein amino acid phosphorylation // inferred from electronic annotation /// 0007165 // signal transduction // traceable author statement /// 0007169 // transmembrane receptor protein tyrosine kinase signaling pathway // inferred from electronic annotation /// 0007243 // protein kinase cascade // i…	0005615 // extracellular space // inferred from direct assay /// 0005634 // nucleus // inferred from direct assay /// 0005737 // cytoplasm // inferred from direct assay /// 0005886 // plasma membrane // inferred from direct assay /// 0009897 // external side of plasma membrane // inferred from electronic annotation /// 0016020 // membrane // inferred from electronic annotation /// 0016021 // inte…	0000166 // nucleotide binding // inferred from electronic annotation /// 0004672 // protein kinase activity // inferred from electronic annotation /// 0004713 // protein tyrosine kinase activity // inferred from electronic annotation /// 0004713 // protein tyrosine kinase activity // traceable author statement /// 0004714 // transmembrane receptor protein tyrosine kinase activity // inferred from…	chr4:55218917-55301612 (+) // 97.23 // q12	164920 /// 172800 /// 273300 /// 601626 /// 606764		NM_000222	GenBank
228702_at	2.14114	up	hypothetical LOC378805	FLJ43663	378805				chr7:130279465-130280457 (-) // 95.83 // q32.3			AL569506	GenBank
223340_at	1.75488	up	atlastin GTPase 1	ATL1	51062		0000139 // Golgi membrane // inferred from electronic annotation /// 0005794 // Golgi apparatus // inferred from electronic annotation /// 0016020 // membrane // inferred from electronic annotation /// 0016021 // integral to membrane // inferred from electronic annotation	0000166 // nucleotide binding // inferred from electronic annotation /// 0003924 // GTPase activity // inferred from electronic annotation /// 0005525 // GTP binding // inferred from electronic annotation	chr14:50124499-50169140 (+) // 98.45 // q22.1	182600 /// 606439		AF131801	GenBank
205018_s_at	1.86815	up	muscleblind-like 2 (Drosophila)	MBNL2	10150		0005634 // nucleus // inferred from electronic annotation /// 0005737 // cytoplasm // inferred from electronic annotation	0003676 // nucleic acid binding // inferred from electronic annotation /// 0003723 // RNA binding // inferred from electronic annotation /// 0008270 // zinc ion binding // inferred from electronic annotation /// 0046872 // metal ion binding // inferred from electronic annotation	chr13:96672608-96842255 (+) // 99.88 // q32.1	607327		NM_005757	GenBank
231042_s_at	1.73882	up							chr4:114594226-114594691 (+) // 76.14 // q26			AA809487	GenBank
227034_at	1.92797	up	ankyrin repeat domain 57	ANKRD57	65124				chr2:109732887-109733856 (+) // 93.88 // q13			BE669553	GenBank
226084_at	1.41071	up	microtubule-associated protein 1B	MAP1B	4131	0001578 // microtubule bundle formation // inferred from electronic annotation /// 0007026 // negative regulation of microtubule depolymerization // inferred from electronic annotation /// 0016358 // dendrite development // inferred from electronic annotation	0005829 // cytosol // inferred from electronic annotation /// 0005874 // microtubule // inferred from electronic annotation /// 0005875 // microtubule associated complex // traceable author statement /// 0005875 // microtubule associated complex // inferred from electronic annotation	0003779 // actin binding // inferred from electronic annotation /// 0005198 // structural molecule activity // non-traceable author statement /// 0005515 // protein binding // inferred from physical interaction	chr5:71537181-71539549 (+) // 96.38 // q13.2	157129		AA554833	GenBank
203638_s_at	1.8622	up	fibroblast growth factor receptor 2	FGFR2	2263	0001525 // angiogenesis // inferred from electronic annotation /// 0001657 // ureteric bud development // inferred from electronic annotation /// 0001701 // in utero embryonic development // inferred from electronic annotation /// 0002053 // positive regulation of mesenchymal cell proliferation // inferred from electronic annotation /// 0006468 // protein amino acid phosphorylation // non-traceab…	0005576 // extracellular region // inferred from electronic annotation /// 0005634 // nucleus // inferred from electronic annotation /// 0005886 // plasma membrane // not recorded /// 0005886 // plasma membrane // inferred from electronic annotation /// 0009986 // cell surface // inferred from direct assay /// 0016020 // membrane // inferred from electronic annotation /// 0016020 // membrane // n…	0000166 // nucleotide binding // inferred from electronic annotation /// 0004672 // protein kinase activity // inferred from electronic annotation /// 0004713 // protein tyrosine kinase activity // inferred from electronic annotation /// 0004713 // protein tyrosine kinase activity // non-traceable author statement /// 0004714 // transmembrane receptor protein tyrosine kinase activity // inferred …	chr10:123227845-123347907 (-) // 97.62 // q26.13	101200 /// 101400 /// 101600 /// 123150 /// 123500 /// 123790 /// 137215 /// 149730 /// 176943 /// 207410 /// 609579		NM_022969	GenBank
241457_at	1.39451	up							chr5:15707132-15707537 (+) // 93.94 // p15.1			AI821935	GenBank
235229_at	1.57216	up							chr6:29628340-29629927 (-) // 68.2 // p22.1 /// chr6_cox_hap1:975678-977265 (-) // 68.14 // /// chr6_qbl_hap2:777607-779212 (-) // 68.32 //			AI694413	GenBank
214212_x_at	1.41205	up	fermitin family homolog 2 (Drosophila)	FERMT2	10979	0007155 // cell adhesion // non-traceable author statement /// 0007155 // cell adhesion // inferred from electronic annotation /// 0008360 // regulation of cell shape // inferred from electronic annotation /// 0030036 // actin cytoskeleton organization // non-traceable author statement	0001725 // stress fiber // non-traceable author statement /// 0001725 // stress fiber // inferred from electronic annotation /// 0005737 // cytoplasm // inferred from electronic annotation /// 0005856 // cytoskeleton // inferred from electronic annotation /// 0030054 // cell junction // inferred from electronic annotation /// 0031941 // filamentous actin // inferred from electronic annotation	0005515 // protein binding // non-traceable author statement /// 0005515 // protein binding // inferred from electronic annotation	chr14:52429760-52487565 (-) // 99.16 // q22.2	607746		AI928241	GenBank
224600_at	1.47809	up	CGG triplet repeat binding protein 1	CGGBP1	8545	0006350 // transcription // inferred from electronic annotation /// 0006355 // regulation of transcription, DNA-dependent // inferred from electronic annotation	0005634 // nucleus // traceable author statement /// 0005634 // nucleus // inferred from direct assay /// 0005634 // nucleus // inferred from electronic annotation	0003677 // DNA binding // inferred from electronic annotation /// 0003690 // double-stranded DNA binding // traceable author statement	chr3:88183789-88190833 (-) // 96.07 // p11.2	603363		BE501318	GenBank
221718_s_at	1.21017	up	A kinase (PRKA) anchor protein 13	AKAP13	11214	0007242 // intracellular signaling cascade // inferred from electronic annotation /// 0035023 // regulation of Rho protein signal transduction // inferred from electronic annotation	0005622 // intracellular // inferred from electronic annotation /// 0005624 // membrane fraction // traceable author statement /// 0005634 // nucleus // inferred from electronic annotation /// 0005737 // cytoplasm // inferred from electronic annotation /// 0016020 // membrane // inferred from electronic annotation	0004691 // cAMP-dependent protein kinase activity // non-traceable author statement /// 0004871 // signal transducer activity // traceable author statement /// 0005085 // guanyl-nucleotide exchange factor activity // inferred from electronic annotation /// 0005089 // Rho guanyl-nucleotide exchange factor activity // inferred from electronic annotation /// 0005515 // protein binding // inferred fr…	chr15:83924568-84029109 (+) // 99.34 // q25.3	604686		M90360	GenBank
223084_s_at	2.05312	up	cyclin D-type binding-protein 1	CCNDBP1	23582	0007049 // cell cycle // inferred from electronic annotation	0005634 // nucleus // inferred from direct assay /// 0005634 // nucleus // inferred from electronic annotation /// 0005737 // cytoplasm // inferred from electronic annotation	0005515 // protein binding // inferred from physical interaction	chr15:41264939-41274558 (+) // 99.93 // q15.2	607089		AF246144	GenBank
204983_s_at	1.66446	up	glypican 4	GPC4	2239	0008283 // cell proliferation // traceable author statement /// 0009653 // anatomical structure morphogenesis // traceable author statement	0005576 // extracellular region // inferred from electronic annotation /// 0005578 // proteinaceous extracellular matrix // inferred from electronic annotation /// 0005886 // plasma membrane // inferred from electronic annotation /// 0005887 // integral to plasma membrane // traceable author statement /// 0016020 // membrane // inferred from electronic annotation /// 0031225 // anchored to membra…	0043395 // heparan sulfate proteoglycan binding // inferred from electronic annotation	chrX:132264421-132376776 (-) // 99.79 // q26.2	300168		AF064826	GenBank
200648_s_at	1.9886	up	glutamate-ammonia ligase (glutamine synthetase)	GLUL	2752	0006542 // glutamine biosynthetic process // inferred from electronic annotation /// 0006807 // nitrogen compound metabolic process // inferred from electronic annotation /// 0009749 // response to glucose stimulus // inferred from electronic annotation	0005622 // intracellular // inferred from electronic annotation /// 0005737 // cytoplasm // inferred from electronic annotation /// 0005737 // cytoplasm // inferred from direct assay /// 0005739 // mitochondrion // inferred from electronic annotation /// 0005794 // Golgi apparatus // inferred from direct assay	0003824 // catalytic activity // inferred from electronic annotation /// 0004356 // glutamate-ammonia ligase activity // inferred from electronic annotation /// 0016874 // ligase activity // inferred from electronic annotation	chr1:180620038-180627473 (-) // 94.66 // q25.3	138290 /// 610015		NM_002065	GenBank
1554096_a_at	1.99941	up	RNA binding motif protein 33	RBM33	155435			0003676 // nucleic acid binding // inferred from electronic annotation /// 0003723 // RNA binding // inferred from electronic annotation	chr7:155129905-155186630 (+) // 89.14 // q36.3			BC011923	GenBank
209651_at	1.94321	up	transforming growth factor beta 1 induced transcript 1	TGFB1I1	7041	0006366 // transcription from RNA polymerase II promoter // traceable author statement /// 0007155 // cell adhesion // traceable author statement /// 0008285 // negative regulation of cell proliferation // traceable author statement /// 0010718 // positive regulation of epithelial to mesenchymal transition // inferred from direct assay /// 0016055 // Wnt receptor signaling pathway // inferred fro…	0005622 // intracellular // inferred from direct assay /// 0005634 // nucleus // inferred from electronic annotation /// 0005737 // cytoplasm // inferred from electronic annotation /// 0005856 // cytoskeleton // inferred from electronic annotation /// 0005856 // cytoskeleton // inferred from direct assay /// 0016363 // nuclear matrix // inferred from electronic annotation /// 0030054 // cell junc…	0003713 // transcription coactivator activity // inferred from direct assay /// 0003713 // transcription coactivator activity // non-traceable author statement /// 0005515 // protein binding // inferred from physical interaction /// 0005515 // protein binding // traceable author statement /// 0008270 // zinc ion binding // inferred from electronic annotation /// 0046332 // SMAD binding // inferre…	chr16:31392024-31396781 (+) // 98.36 // p11.2	602353		BC001830	GenBank
241969_at	2.34113	up	AT rich interactive domain 5B (MRF1-like)	ARID5B	84159	0006350 // transcription // inferred from electronic annotation /// 0006355 // regulation of transcription, DNA-dependent // inferred from electronic annotation /// 0045892 // negative regulation of transcription, DNA-dependent // traceable author statement	0005622 // intracellular // inferred from electronic annotation /// 0005634 // nucleus // inferred by curator /// 0005634 // nucleus // inferred from electronic annotation	0003677 // DNA binding // inferred from direct assay /// 0003677 // DNA binding // inferred from electronic annotation /// 0016564 // transcription repressor activity // traceable author statement	chr10:63502695-63503150 (+) // 99.34 // q21.2	608538		AA150242	GenBank
212993_at	1.9329	up	NACC family member 2, BEN and BTB (POZ) domain containing	NACC2	138151	0008284 // positive regulation of cell proliferation // inferred from sequence or structural similarity /// 0016481 // negative regulation of transcription // inferred from sequence or structural similarity /// 0051260 // protein homooligomerization // inferred from sequence or structural similarity	0005634 // nucleus // inferred from sequence or structural similarity /// 0016604 // nuclear body // inferred from sequence or structural similarity	0005515 // protein binding // inferred from electronic annotation /// 0016566 // specific transcriptional repressor activity // inferred from sequence or structural similarity	chr9:138038205-138042179 (-) // 91.85 // q34.3			AA114166	GenBank
203460_s_at	1.6652	up	presenilin 1	PSEN1	5663	0000045 // autophagic vacuole formation // inferred from electronic annotation /// 0000186 // activation of MAPKK activity // inferred from electronic annotation /// 0001568 // blood vessel development // inferred from electronic annotation /// 0001708 // cell fate specification // inferred from electronic annotation /// 0001756 // somitogenesis // inferred from electronic annotation /// 0001764 …	0000139 // Golgi membrane // inferred from electronic annotation /// 0000775 // chromosome, centromeric region // traceable author statement /// 0000776 // kinetochore // traceable author statement /// 0005622 // intracellular // inferred from electronic annotation /// 0005624 // membrane fraction // traceable author statement /// 0005624 // membrane fraction // inferred from electronic annotatio…	0004175 // endopeptidase activity // inferred from direct assay /// 0004175 // endopeptidase activity // inferred from electronic annotation /// 0005515 // protein binding // inferred from direct assay /// 0005515 // protein binding // inferred from electronic annotation /// 0005515 // protein binding // inferred from physical interaction /// 0008013 // beta-catenin binding // inferred from physi…	chr14:72673277-72756862 (+) // 99.41 // q24.2	104311 /// 172700 /// 600274 /// 607822		NM_007318	GenBank
233329_s_at	1.76615	up	lysine-rich coiled-coil 1	KRCC1	51315				chr2:88108117-88136343 (-) // 52.69 // p11.2			AK025986	GenBank
230082_at	1.77503	up	hypothetical LOC100133660	LOC100133660	100133660				chr3:37159003-37159557 (-) // 64.21 // p22.2			AW137053	GenBank
1554190_s_at	1.76681	up	chromosome 10 open reading frame 81	C10orf81	79949				chr10:115521716-115532179 (+) // 89.41 // q25.3			BC036365	GenBank
222800_at	1.96019	up	tRNA selenocysteine 1 associated protein 1	TRNAU1AP	54952	0001514 // selenocysteine incorporation // inferred from sequence or structural similarity /// 0006412 // translation // inferred from electronic annotation	0005634 // nucleus // inferred from sequence or structural similarity /// 0005634 // nucleus // inferred from electronic annotation /// 0005737 // cytoplasm // inferred from electronic annotation	0000166 // nucleotide binding // inferred from electronic annotation /// 0003676 // nucleic acid binding // inferred from electronic annotation /// 0003723 // RNA binding // inferred from electronic annotation /// 0005515 // protein binding // inferred from sequence or structural similarity	chr1:28752191-28777637 (+) // 98.51 // p35.3			BC000680	GenBank
238619_at	1.41698	up							chr7:130265507-130266749 (-) // 99.36 // q32.3			AA417078	GenBank
226986_at	1.90777	up	WD repeat domain, phosphoinositide interacting 2	WIPI2	26100		0043234 // protein complex // inferred from direct assay		chr7:5238091-5239978 (+) // 85.82 // p22.1	609225		AA933779	GenBank
204137_at	1.86702	up	G protein-coupled receptor 137B	GPR137B	7107		0005624 // membrane fraction // traceable author statement /// 0005887 // integral to plasma membrane // traceable author statement /// 0016020 // membrane // inferred from electronic annotation /// 0016021 // integral to membrane // inferred from electronic annotation	0004872 // receptor activity // inferred from electronic annotation	chr1:234372496-234438829 (+) // 97.2 // q42.3	604658		NM_003272	GenBank
[truncated: 184 more rows]
